# Supplementary material for: Sex-specific vagal and spinal modulation of breathing with chest compression
Source: PLoS One. 2020 Jun 17;15(6):e0234193. doi: 10.1371/journal.pone.0234193 (PMC7299359; doi:10.1371/journal.pone.0234193)
Supplement: S1 Data — (XLSX) [file pone.0234193.s001.xlsx]

## Sheet: Diaphragm Male
MALE					Dia Costal						Analyzed	Amplitude	Dia Costal: Duration								Average		Diaphragm: Duration						SD		Diaphragm: Duration
	Protocol	Experiment No.	Conditions	Diaphragm Amplitude	on	peak	off	on	Cycle Time			Diaphragm Normalized	I	Yield	Late E	TRC	RR(breath/min	Inst (Hz)				Diaphragm Amplitude	I	Yield	Late E	TRC	RR(breath/min	Inst (Hz)		Diaphragm Amplitude	I	Yield	Late E	TRC	RR(breath/min	Inst (Hz)
1 Control Breathing	Vagotomy	43	1	0.335155	60.1682	60.2816	60.3767	60.9443	0.77605			100	0.11331	0.095115	0.567624	0.776049	77.3146	1.28858		43	1	83.9045	0.11167	0.148823	0.659943	0.803566	90.7919	1.5132		7.01513	0.0430954	0.205177	0.105216	0.209432	68.5762	1.14294
1.1 Chest Compression Breathing		43	1	0.301888	60.9576	61.1147	61.1882	61.7957	0.838134			90.0742	0.157101	0.073497	0.607536	0.838134	71.5876	1.19313		43	1.1	73.3802	0.11694	0.0875771	0.394712	0.599229	92.4486	1.54081		9.07637	0.0398639	0.0383363	0.154184	0.224263	41.9834	38.9728
1.2 Post Chest Compression Breathing		43	1	0.284293	61.8002	61.8334	61.9332	62.6117	0.811526			84.8242	0.033277	0.099761	0.678489	0.811527	73.9348	1.23224		43	1.2	72.3925	0.119748	0.0946057	0.621222	0.835576	94.6373	1.57729		5.44441	0.0259836	0.0346529	0.105586	0.0994133	9.62953	0.160492
1.3 Pre manipulation Breathing		43	1	0.266025	62.6474	62.803	62.8512	63.5829	0.935419			79.3736	0.15559	0.048125	0.731704	0.935419	64.1424	1.06904		43	1.3	75.8045	0.119822	0.106539	0.582764	0.809125	95.8984	1.59831		6.64661	0.0443757	0.044612	0.168736	0.173798	13.2198	0.220329
1.4 Post Manipulation Breathing		43	1	0.251186	63.5962	63.6507	63.8035	64.6205	1.02432			74.9463	0.054572	0.152726	0.817018	1.02432	58.5757	0.976261		43	1.4	107.309	0.157122	0.123753	0.551189	0.803231	98.0104	1.63351		9.82273	0.0447548	0.0947128	0.049607	0.101729	23.3921	0.389869
1.5 Pre Manipulation+CC Breath		43	1	0.28586	64.6205	64.7594	64.795	65.5921	0.971622			85.2918	0.138896	0.035578	0.797148	0.971622	61.7524	1.02921		43	1.5	70.7426	0.385528	0.292045	0.159959	0.837531	99.3104	1.65517		7.10412	0.186837	0.160101	0.0371121	0.0865125	7.74717	0.129119
1.6 Manipulation+CC Breath		43	1	0.271948	65.5921	65.6365	65.7292	66.5407	0.948617			81.141	0.04441	0.09268	0.811527	0.948617	63.25	1.05417		43	1.6	82.9878	0.419628	0.155459	0.186638	0.761726	101.02	1.68366		6.93476	0.14019	0.124001	0.0290946	0.0611933	6.27248	0.104541
1.7 Post Manipulation+CC Breath		43	1	0.264949	66.5585	66.6309	66.7979	67.5252	0.966736			79.0527	0.072399	0.167068	0.727269	0.966736	62.0645	1.03441		43	1.7	77.3946	0.496331	0.108926	0.181808	0.787064	103.002	1.71671		6.13937	0.0874341	0.0811624	0.0563688	0.0721303	7.36051	0.122675
		43	1	0.28977	67.5429	67.628	67.7062	68.4121	0.163289			86.4585	0.085077	0.784099	0.705887	0.163289	367.447	6.12411
		43	1	0.299978	68.4298	68.6019	68.6604	69.3921	0.962302			89.5043	0.172019	0.058579	0.731704	0.962302	62.3505	1.03917
		43	1	0.290283	69.3921	69.4824	69.5873	70.2525	0.860307			86.6116	0.090285	0.104836	0.665186	0.860307	69.7425	1.16238
		43	1	0.240669	70.2658	70.3409	70.442	71.299	1.03325			71.8081	0.075091	0.10115	0.857014	1.03325	58.0689	0.967815
		43	1	0.262394	71.2946	71.3364	71.4941	72.3152	1.02059			78.2904	0.041862	0.157626	0.821104	1.02059	58.7894	0.979823
		43	1	0.240674	72.2968	72.35	72.5185	73.1704	0.87361			71.8097	0.053234	0.168495	0.651882	0.873611	68.6805	1.14467
		43	1	0.284947	73.166	73.3481	73.3788	74.1549	0.988909			85.0194	0.182146	0.030713	0.77605	0.988909	60.6729	1.01122
		43	1	0.276255	74.1017	74.2187	74.3367	75.1127	0.235032			82.426	0.117036	0.894046	0.77605	0.235032	255.284	4.25474
		43	1	0.301847	75.1083	75.1999	75.2857	75.9908	0.882479			90.0619	0.091628	0.085754	0.705097	0.882479	67.9903	1.13317
		43	1	0.268447	75.9864	76.1017	76.1992	76.7894	0.803024			80.0964	0.115299	0.097561	0.590164	0.803024	74.7176	1.24529
		43	1	0.288426	76.7894	76.9398	76.9719	77.5184	0.729064			86.0573	0.150409	0.032117	0.546538	0.729064	82.2973	1.37162
		43	1	0.313502	77.5184	77.6641	77.6956	78.3481	0.829706			93.5395	0.145672	0.031462	0.652572	0.829706	72.3148	1.20525
		43	1	0.280068	78.3481	78.4067	78.4677	79.2192	0.871008			83.5636	0.058526	0.061012	0.75147	0.871008	68.8857	1.1481
		43	1	0.258996	79.2349	79.3803	79.4122	80.1093	0.87441			77.2765	0.145408	0.03188	0.697122	0.87441	68.6177	1.14363
		43	1	0.310993	80.1093	80.2581	80.3411	80.9648	0.85544			92.7907	0.148758	0.08302	0.623662	0.85544	70.1393	1.16899
		43	1	0.234864	80.9531	81.0285	81.1615	81.738	0.784919			70.0761	0.075387	0.133037	0.576495	0.784919	76.441	1.27402
		43	1	0.266343	81.7776	81.84	81.9818	82.5451	0.204198			79.4685	0.062391	0.705096	0.563289	0.204198	293.832	4.89721
		43	1	0.291409	82.5894	82.7288	82.8333	83.4143	0.82483			86.9476	0.139381	0.10452	0.580929	0.82483	72.7423	1.21237
		43	1	0.261616	83.4143	83.5742	83.6626	84.3366	0.922391			78.0583	0.159967	0.088369	0.674054	0.92239	65.0484	1.08414
		43	1	0.295339	84.3411	84.4519	84.5229	85.197	0.855872			88.1201	0.110864	0.070953	0.674055	0.855872	70.1039	1.1684
		43	1	0.310799	85.1925	85.3102	85.4142	86.0129	0.820395			92.7329	0.117673	0.104056	0.598667	0.820396	73.1354	1.21892
		43	1	0.285599	86.0218	86.1707	86.2435	86.8767	0.854922			85.2139	0.148904	0.072824	0.633194	0.854922	70.1818	1.1697
		43	1	0.269324	86.82	86.9087	87.0043	87.5162	0.696227			80.3579	0.088691	0.095594	0.511942	0.696227	86.1788	1.43631
		43	1	0.299526	87.5162	87.6138	87.7291	88.177	0.660751			89.3694	0.097561	0.115298	0.447892	0.660751	90.8058	1.51343
		43	1	0.322809	88.1681	88.3348	88.4165	88.8954	0.727269			96.3163	0.166708	0.081628	0.478933	0.727269	82.5004	1.37501
		43	1	0.277789	88.8998	89.0597	89.1393	89.6714	0.771615			82.8838	0.159884	0.079583	0.532148	0.771615	77.759	1.29598
		43	1	0.258383	89.661	89.8	89.871	90.4076	0.746582			77.0934	0.139045	0.070954	0.536583	0.746582	80.3663	1.33944
		43	1.1	0.242343	550.206	550.298	550.374	550.649	0.443457			72.3076	0.0924	0.07611	0.27495	0.44346	135.3	2.25499
		43	1.1	0.231762	550.679	550.707	550.825	551.084	0.404873			69.1507	0.02794	0.11836	0.25858	0.40488	148.192	2.46987
		43	1.1	0.23955	551.126	551.248	551.323	551.634	0.50816			71.4742	0.12235	0.07539	0.31042	0.50816	118.073	1.96788
		43	1.1	0.298572	551.643	551.743	551.825	552.077	0.434588			89.0846	0.10027	0.08155	0.25277	0.43459	138.061	2.30102
		43	1.1	0.221991	552.104	552.268	552.352	552.68	0.576494			66.2352	0.16408	0.08425	0.32816	0.57649	104.078	1.73464
		43	1.1	0.317472	552.69	552.759	552.84	553.183	0.493516			94.7237	0.06892	0.0813	0.3433	0.49352	121.576	2.02626
		43	1.1	0.286479	553.572	553.779	553.833	554.024	0.452326			85.4765	0.20682	0.05482	0.19069	0.45233	132.647	2.21078
		43	1.1	0.245403	554.046	554.215	554.268	554.514	0.467754			73.2207	0.16851	0.05322	0.24602	0.46775	128.274	2.13789
		43	1.1	0.260475	554.481	554.611	554.703	555.017	0.536583			77.7178	0.13025	0.09147	0.31486	0.53658	111.819	1.86366
		43	1.1	0.224822	554.995	555.119	555.221	555.538	0.543178			67.0798	0.12416	0.102	0.31701	0.54317	110.463	1.84104
		43	1.1	0.286547	555.488	555.665	555.731	556.042	0.554321			85.4968	0.17703	0.06687	0.31042	0.55432	108.241	1.80401
		43	1.1	0.284421	556.051	556.157	556.196	556.503	0.452326			84.8624	0.10643	0.03863	0.30727	0.45233	132.647	2.21078
		43	1.1	0.29165	556.499	556.647	556.716	557.022	0.523411			87.0193	0.14832	0.06897	0.30612	0.52341	114.633	1.91055
		43	1.1	0.262893	556.978	557.15	557.248	557.527	0.549887			78.439	0.17295	0.09756	0.27938	0.54989	109.113	1.81855
		43	1.1	0.283662	557.532	557.655	557.758	557.984	0.452326			84.6361	0.12345	0.10271	0.22617	0.45233	132.647	2.21078
		43	1.1	0.282998	557.975	558.077	558.197	558.51	0.535159			84.438	0.10199	0.11974	0.31343	0.53516	112.116	1.8686
		43	1.1	0.292084	558.503	558.552	558.707	558.955	0.452326			87.1488	0.04878	0.15521	0.24834	0.45233	132.647	2.21078
		43	1.1	0.294873	558.967	559.129	559.168	559.555	0.588014			87.9811	0.16262	0.03891	0.38649	0.58802	102.037	1.70062
		43	1.1	0.2348	559.492	559.585	559.749	560.006	0.51423			70.0571	0.09313	0.16407	0.25703	0.51423	116.679	1.94466
		43	1.1	0.274656	560.006	560.167	560.246	560.525	0.519025			81.9489	0.16116	0.07849	0.27937	0.51902	115.602	1.92671
		43	1.1	0.213133	560.507	560.707	560.813	561.146	0.638578			63.5925	0.19955	0.10643	0.33259	0.63857	93.9599	1.566
		43	1.1	0.246372	561.159	561.23	561.315	561.718	0.558756			73.5097	0.07108	0.08413	0.40354	0.55875	107.383	1.78971
		43	1.1	0.232953	561.727	561.829	561.931	562.295	0.567625			69.5059	0.102	0.10199	0.36364	0.56763	105.703	1.76171
		43	1.1	0.251615	562.281	562.403	562.463	562.842	0.560558			75.0743	0.12132	0.0605	0.37874	0.56056	107.036	1.78393
		43	1.1	0.23534	562.842	562.962	563.044	563.523	0.681122			70.2182	0.12039	0.0818	0.47893	0.68112	88.0902	1.46817
		43	1.1	0.197489	563.581	563.7	563.78	564.326	0.745008			58.9246	0.11974	0.07982	0.54545	0.74501	80.5358	1.34226
		43	1.1	0.21397	564.33	564.494	564.543	565.084	0.753877			63.8422	0.16407	0.04878	0.54102	0.75387	79.5893	1.32649
		43	1.1	0.233729	565.103	565.252	565.279	565.829	0.726332			69.7374	0.14984	0.0266	0.54989	0.72633	82.6071	1.37678
		43	1.1	0.176656	565.833	565.922	565.993	566.53	0.696227			52.7086	0.0887	0.07095	0.53658	0.69623	86.1784	1.43631
		43	1.1	0.240917	566.53	566.645	566.703	567.266	0.736139			71.8822	0.1153	0.05765	0.56319	0.73614	81.5062	1.35844
		43	1.1	0.244086	567.266	567.376	567.434	567.958	0.691793			72.8278	0.10993	0.05858	0.52328	0.69179	86.7315	1.44553
		43	1.1	0.22246	567.977	568.01	568.157	568.654	0.676535			66.3753	0.03253	0.14733	0.49667	0.67653	88.6879	1.47813
		43	1.1	0.210506	568.64	568.769	568.867	569.399	0.758311			62.8086	0.1286	0.09756	0.53215	0.75831	79.1233	1.31872
		43	1.1	0.259335	569.394	569.522	569.589	570.104	0.709531			77.3776	0.1279	0.06723	0.51441	0.70954	84.5618	1.40936
		43	1.1	0.215634	570.148	570.264	570.326	570.871	0.722577			64.3385	0.1153	0.06208	0.5452	0.72258	83.0358	1.38393
		43	1.1	0.223198	570.871	570.973	571.084	571.532	0.661009			66.5954	0.10225	0.11087	0.44789	0.66101	90.7702	1.51284
		43	1.1	0.238372	571.55	571.638	571.731	572.197	0.647447			71.123	0.08816	0.09365	0.46563	0.64744	92.6727	1.54454
		43	1.1	0.218931	572.193	572.268	572.392	572.862	0.66962			65.3224	0.07539	0.12416	0.47007	0.66962	89.6031	1.49338
		43	1.1	0.227136	572.879	572.969	573.071	573.554	0.674765			67.7705	0.0894	0.10199	0.48337	0.67476	88.9205	1.48201
		43	1.1	0.249152	573.527	573.646	573.754	574.157	0.629709			74.3392	0.11911	0.10706	0.40354	0.62971	95.282	1.58803
		43	1.1	0.236716	574.162	574.317	574.383	574.844	0.682924			70.6288	0.15521	0.06652	0.46119	0.68292	87.858	1.4643
		43	1.1	0.236505	574.836	574.96	575.04	575.523	0.687358			70.5659	0.12417	0.07982	0.48337	0.68736	87.2905	1.45484
		43	1.1	0.300621	575.518	575.623	575.731	576.175	0.656316			89.696	0.10419	0.10866	0.44346	0.65631	91.4202	1.52367
		43	1.1	0.240801	576.161	576.263	576.374	576.841	0.679504			71.8475	0.10192	0.11094	0.46664	0.6795	88.3002	1.47167
		43	1.1	0.227442	576.841	576.879	577.031	577.416	0.575479			67.8617	0.03789	0.15178	0.38581	0.57548	104.261	1.73768
		43	1.1	0.227202	577.45	577.536	577.647	578.042	0.59145			67.7899	0.08555	0.11122	0.39468	0.59145	101.446	1.69076
		43	1.1	0.219826	578.064	578.175	578.268	578.742	0.677972			65.5894	0.11034	0.09313	0.4745	0.67797	88.4995	1.47499
		43	1.1	0.228971	578.734	578.851	578.938	579.381	0.647447			68.318	0.11791	0.08608	0.44346	0.64745	92.6712	1.54452
		43	1.1	0.224424	579.377	579.527	579.572	580.033	0.656316			66.9612	0.15078	0.04434	0.4612	0.65632	91.4188	1.52365
		43	1.2	0.218646	870.332	870.503	870.541	871.326	0.994285			65.2371	0.17173	0.03764	0.78492	0.99429	60.3446	1.00574
		43	1.2	0.22773	871.352	871.462	871.543	872.253	0.900217			67.9475	0.1095	0.08118	0.70953	0.90021	66.6511	1.11085
		43	1.2	0.277131	872.281	872.382	872.47	873.145	0.863898			82.6874	0.10062	0.08803	0.67524	0.86389	69.4533	1.15755
		43	1.2	0.243691	873.145	873.304	873.338	874.057	0.912328			72.7099	0.15848	0.0343	0.71955	0.91233	65.7657	1.09609
		43	1.2	0.238225	874.066	874.12	874.284	874.931	0.86474			71.0789	0.05322	0.16407	0.64745	0.86474	69.385	1.15642
		43	1.2	0.290683	874.918	875.054	875.135	875.862	0.944563			86.731	0.13575	0.08154	0.72727	0.94456	63.5216	1.05869
		43	1.2	0.241834	875.876	875.995	876.071	876.811	0.935694			72.1558	0.11898	0.07614	0.74058	0.9357	64.1231	1.06872
		43	1.2	0.246035	876.794	876.906	876.989	877.681	0.886913			73.4093	0.11248	0.08264	0.69179	0.88691	67.6506	1.12751
		43	1.2	0.212396	877.695	877.867	877.911	878.554	0.859546			63.3723	0.17218	0.04435	0.64301	0.85954	69.8048	1.16341
		43	1.2	0.251296	878.581	878.681	878.78	879.499	0.917955			74.9791	0.10001	0.09954	0.7184	0.91795	65.363	1.08938
		43	1.2	0.220567	879.494	879.618	879.681	880.457	0.962301			65.8105	0.12415	0.0621	0.77605	0.9623	62.3506	1.03918
		43	1.2	0.237889	880.459	880.567	880.634	881.308	0.84879			70.9786	0.10822	0.06651	0.67406	0.84879	70.6889	1.17815
		43	1.2	0.249262	881.308	881.381	881.499	882.106	0.798222			74.3722	0.0729	0.11778	0.60754	0.79822	75.1672	1.25279
		43	1.2	0.213229	882.145	882.248	882.377	883.06	0.915048			63.6211	0.10353	0.1286	0.68292	0.91505	65.5702	1.09284
		43	1.2	0.22132	883.069	883.202	883.321	883.955	0.886913			66.0352	0.13304	0.11973	0.63414	0.88691	67.6506	1.12751
		43	1.2	0.251353	883.955	884.088	884.155	884.838	0.882479			74.9961	0.13217	0.06739	0.68292	0.88248	67.9902	1.13317
		43	1.2	0.233307	884.857	884.953	885.049	885.712	0.854208			69.6117	0.0959	0.096	0.66231	0.85421	70.2403	1.17067
		43	1.2	0.237737	885.707	885.836	885.938	886.607	0.900217			70.9333	0.12927	0.10133	0.66961	0.90021	66.6511	1.11085
		43	1.2	0.244298	886.606	886.775	886.833	887.463	0.85761			72.891	0.1695	0.0584	0.62971	0.85761	69.9619	1.16603
		43	1.2	0.208859	887.459	887.572	887.689	888.417	0.957866			62.3169	0.11359	0.11701	0.72727	0.95787	62.639	1.04398
		43	1.2	0.234429	888.412	888.528	888.638	889.335	0.92239			69.9462	0.11592	0.11025	0.69622	0.92239	65.0484	1.08414
		43	1.2	0.245907	889.339	889.463	889.552	890.168	0.829264			73.371	0.12417	0.08869	0.6164	0.82926	72.3537	1.20589
		43	1.2	0.250537	890.168	890.271	890.434	891.064	0.895782			74.7525	0.10277	0.16331	0.6297	0.89578	66.9807	1.11635
		43	1.2	0.262894	891.06	891.183	891.277	891.871	0.811526			78.4394	0.12308	0.09421	0.59424	0.81153	73.9344	1.23224
		43	1.2	0.248759	891.88	891.982	892.093	892.678	0.798222			74.222	0.102	0.11086	0.58537	0.79823	75.1663	1.25277
		43	1.2	0.251911	892.669	892.78	892.873	893.423	0.753876			75.1625	0.11056	0.09343	0.54988	0.75387	79.5893	1.32649
		43	1.2	0.23656	893.423	893.539	893.658	894.208	0.784918			70.5821	0.1153	0.11974	0.54988	0.78492	76.4409	1.27402
		43	1.2	0.268298	894.208	894.337	894.417	894.896	0.687358			80.0518	0.12928	0.07915	0.47893	0.68736	87.2905	1.45484
		43	1.2	0.250596	895.494	895.58	895.782	896.19	0.696227			74.7702	0.08584	0.2024	0.40798	0.69622	86.1797	1.43633
		43	1.2	0.239598	896.182	896.31	896.399	896.826	0.644302			71.4886	0.12836	0.08894	0.42701	0.64431	93.1229	1.55205
		43	1.2	0.23727	896.825	896.989	897.055	897.494	0.66962			70.794	0.16407	0.06652	0.43903	0.66962	89.6031	1.49338
		43	1.2	0.277613	897.494	897.618	897.698	898.124	0.629708			82.8313	0.12414	0.07985	0.42571	0.6297	95.2835	1.58806
		43	1.2	0.247367	898.124	898.236	898.341	898.762	0.638578			73.8067	0.11252	0.10478	0.42128	0.63858	93.9585	1.56597
		43	1.2	0.240997	898.769	898.878	898.968	899.52	0.767145			71.9061	0.10925	0.08975	0.55216	0.75116	79.8765	1.33127
		43	1.2	0.233734	899.525	899.654	899.749	900.314	0.783127			69.7391	0.12871	0.09504	0.5647	0.78845	76.0987	1.26831
		43	1.3	0.229169	1230.44	1230.54	1230.63	1231.21	0.769912			68.3769	0.1003	0.0948	0.5748	0.7699	77.9322	1.29887
		43	1.3	0.252516	1231.23	1231.4	1231.47	1232.13	0.903634			75.343	0.1661	0.078	0.6595	0.9036	66.4011	1.10668
		43	1.3	0.234455	1232.13	1232.17	1232.35	1233.38	1.25055			69.9542	0.0456	0.1762	1.0288	1.2506	47.977	0.799616
		43	1.3	0.273295	1233.39	1233.56	1233.59	1234.24	0.845715			81.5429	0.1672	0.0339	0.6446	0.8457	70.9471	1.18245
		43	1.3	0.269821	1234.25	1234.34	1234.51	1234.92	0.666498			80.5063	0.0844	0.1697	0.4124	0.6665	90.0225	1.50038
		43	1.3	0.23809	1234.92	1235.1	1235.15	1235.62	0.705096			71.0386	0.1862	0.0488	0.4701	0.7051	85.0943	1.41824
		43	1.3	0.269319	1235.63	1235.74	1235.91	1236.32	0.696227			80.3564	0.1113	0.1725	0.4124	0.6962	86.1821	1.43637
		43	1.3	0.226025	1236.31	1236.49	1236.58	1237.09	0.776049			67.439	0.1725	0.0936	0.5099	0.776	77.3196	1.28866
		43	1.3	0.224398	1237.11	1237.24	1237.34	1237.87	0.764484			66.9535	0.1346	0.0976	0.5323	0.7645	78.4827	1.30804
		43	1.3	0.246278	1237.87	1238.03	1238.1	1238.7	0.829086			73.4819	0.1595	0.0665	0.6031	0.8291	72.3676	1.20613
		43	1.3	0.26126	1238.69	1238.83	1238.94	1239.57	0.873667			77.9519	0.1327	0.1112	0.6298	0.8737	68.6735	1.14456
		43	1.3	0.226775	1239.55	1239.61	1239.81	1240.72	1.17516			67.6627	0.062	0.1996	0.9135	1.1751	51.0595	0.850991
		43	1.3	0.261121	1240.75	1240.84	1241	1241.4	0.652287			77.9104	0.0895	0.1637	0.3991	0.6523	91.9822	1.53304
		43	1.3	0.213074	1241.42	1241.45	1241.62	1242.08	0.658255			63.5747	0.0285	0.1645	0.4653	0.6583	91.1439	1.51906
		43	1.3	0.240591	1242.8	1242.88	1243	1243.42	0.619588			71.7849	0.073	0.12	0.4266	0.6196	96.8367	1.61394
		43	1.3	0.296746	1243.42	1243.59	1243.67	1244.13	0.702968			88.5399	0.1704	0.0768	0.4558	0.703	85.3485	1.42248
		43	1.3	0.271957	1244.1	1244.2	1244.33	1244.79	0.687602			81.1435	0.0983	0.1234	0.4659	0.6876	87.26	1.45433
		43	1.3	0.240478	1244.79	1244.89	1244.99	1245.48	0.691548			71.7513	0.0973	0.1036	0.4907	0.6916	86.7553	1.44592
		43	1.3	0.275094	1245.49	1245.57	1245.67	1246.14	0.646238			82.0795	0.0787	0.0937	0.4739	0.6463	92.8361	1.54727
		43	1.3	0.283922	1246.17	1246.32	1246.36	1246.92	0.753456			84.7135	0.1511	0.0385	0.5639	0.7535	79.6284	1.32714
		43	1.3	0.250763	1246.86	1247.09	1247.16	1247.7	0.836324			74.8198	0.2258	0.0713	0.5392	0.8363	71.7446	1.19574
		43	1.3	0.247961	1247.7	1247.85	1247.91	1248.5	0.800031			73.9839	0.1526	0.0609	0.5866	0.8001	74.9906	1.24984
		43	1.3	0.297582	1248.51	1248.62	1248.73	1249.79	1.28602			88.7893	0.1094	0.1168	1.0599	1.2861	46.6527	0.777545
		43	1.3	0.260034	1249.83	1249.92	1250.02	1250.5	0.67668			77.5863	0.0949	0.0963	0.4855	0.6767	88.6656	1.47776
		43	1.3	0.261643	1250.5	1250.62	1250.74	1251.19	0.68206			78.0662	0.1148	0.1193	0.4479	0.682	87.9765	1.46628
		43	1.3	0.224131	1251.21	1251.36	1251.47	1251.94	0.735067			66.8739	0.1542	0.1108	0.4701	0.7351	81.6215	1.36036
		43	1.3	0.279622	1251.96	1252.11	1252.18	1252.71	0.752018			83.4307	0.1522	0.0759	0.5239	0.752	79.7872	1.32979
		43	1.3	0.265342	1252.71	1252.86	1252.92	1253.53	0.819745			79.17	0.1564	0.0514	0.612	0.8198	73.1886	1.21981
		43	1.3	0.263695	1253.54	1253.64	1253.71	1254.34	0.798814			78.6785	0.0981	0.0732	0.6275	0.7988	75.1127	1.25188
		43	1.3	0.244969	1254.31	1254.42	1254.53	1255.14	0.829264			73.0911	0.1108	0.1153	0.6031	0.8292	72.3589	1.20598
		43	1.3	0.260997	1255.15	1255.31	1255.4	1256.23	1.07831			77.8733	0.1643	0.0887	0.8253	1.0783	55.6431	0.927386
		43	1.3	0.243363	1256.23	1256.36	1256.44	1257.07	0.837647			72.6121	0.1326	0.0781	0.627	0.8377	71.6247	1.19374
		43	1.3	0.27457	1257.12	1257.18	1257.35	1257.91	0.791664			81.9234	0.0626	0.1705	0.5586	0.7917	75.7863	1.2631
		43	1.3	0.224461	1257.89	1257.94	1258.14	1259.07	1.17516			66.9724	0.0532	0.1996	0.9223	1.1751	51.0595	0.850991
		43	1.3	0.2864	1259.08	1259.19	1259.3	1259.78	0.694757			85.4529	0.1101	0.1027	0.4819	0.6947	86.3682	1.43947
		43	1.3	0.226337	1259.78	1259.89	1259.97	1260.45	0.666655			67.532	0.1124	0.078	0.4763	0.6667	89.9955	1.49993
		43	1.4	0.375227	3070.65	3070.84	3070.9	3071.42	0.762745			111.956	0.1818	0.0687	0.5122	0.7627	78.6679	1.31113
		43	1.4	0.396848	3071.44	3071.63	3071.74	3072.27	0.829264			118.407	0.1878	0.1093	0.5321	0.8292	72.3589	1.20598
		43	1.4	0.36717	3072.28	3072.45	3072.55	3073.07	0.792877			109.552	0.1721	0.0975	0.5233	0.7929	75.6716	1.26119
		43	1.4	0.388461	3073.06	3073.24	3073.35	3073.88	0.820395			115.905	0.1818	0.102	0.5366	0.8204	73.1351	1.21892
		43	1.4	0.340548	3073.87	3074.03	3074.21	3074.67	0.802657			101.609	0.1643	0.1816	0.4568	0.8027	74.7477	1.2458
		43	1.4	0.313281	3074.68	3074.86	3074.96	3075.48	0.283662			93.4735	0.1818	0.6209	0.519	0.2837	211.491	3.52485
		43	1.4	0.330442	3075.5	3075.7	3075.8	3076.27	0.776049			98.5936	0.2084	0.0976	0.47	0.776	77.3196	1.28866
		43	1.4	0.388142	3076.29	3076.53	3076.6	3077.16	0.867071			115.81	0.2418	0.0709	0.5544	0.8671	69.1962	1.15327
		43	1.4	0.324089	3077.2	3077.39	3077.45	3077.96	0.763453			96.6983	0.1869	0.0665	0.51	0.7634	78.5958	1.30993
		43	1.4	0.34763	3078.04	3078.18	3078.29	3078.83	0.78701			103.722	0.1439	0.1109	0.5322	0.787	76.2389	1.27065
		43	1.4	0.462266	3078.83	3079.01	3079.07	3079.72	0.887676			137.926	0.1747	0.0611	0.6518	0.8876	67.598	1.12663
		43	1.4	0.313808	3079.73	3079.82	3079.97	3080.47	0.739292			93.6307	0.0874	0.1552	0.4967	0.7393	81.1579	1.35263
		43	1.4	0.393858	3080.46	3080.61	3080.72	3081.35	0.889979			117.515	0.1449	0.1109	0.6342	0.89	67.4157	1.1236
		43	1.4	0.338407	3081.36	3081.43	3081.61	3082.13	0.764001			100.97	0.0713	0.1738	0.5189	0.764	78.534	1.3089
		43	1.4	0.327491	3082.12	3082.24	3082.43	3082.88	0.762745			97.7132	0.1252	0.1897	0.4479	0.7628	78.6576	1.31096
		43	1.4	0.318885	3082.88	3083.06	3083.15	3083.7	0.811526			95.1455	0.1775	0.0841	0.5499	0.8115	73.9372	1.23229
		43	1.4	0.32277	3083.71	3083.92	3084.02	3084.61	0.903276			96.3047	0.2159	0.0975	0.5898	0.9032	66.4305	1.10717
		43	1.4	0.379683	3084.56	3084.66	3084.81	3085.36	0.793787			113.286	0.0914	0.1569	0.5455	0.7938	75.5858	1.25976
		43	1.4	0.340725	3085.34	3085.59	3085.65	3086.21	0.877775			101.662	0.2511	0.0635	0.5631	0.8777	68.3605	1.13934
		43	1.4	0.351632	3086.22	3086.4	3086.46	3087.07	0.843436			104.916	0.1783	0.0576	0.6076	0.8435	71.1322	1.18554
		43	1.4	0.354727	3087.06	3087.22	3087.31	3087.86	0.79942			105.84	0.1564	0.0931	0.5499	0.7994	75.0563	1.25094
		43	1.4	0.386371	3087.84	3088.04	3088.13	3088.67	0.829264			115.281	0.1935	0.0948	0.541	0.8293	72.3502	1.20584
		43	1.4	0.381461	3088.68	3088.83	3088.95	3089.6	0.92239			113.816	0.1504	0.1201	0.6519	0.9224	65.0477	1.08413
		43	1.4	0.395784	3089.58	3089.76	3089.81	3090.41	0.820395			118.09	0.1795	0.0467	0.5942	0.8204	73.1351	1.21892
		43	1.4	0.334285	3090.41	3090.46	3090.62	3091.17	0.766653			99.7405	0.0527	0.1641	0.5499	0.7667	78.2575	1.30429
		43	1.4	0.34011	3091.23	3091.4	3091.47	3092.04	0.812688			101.478	0.1697	0.0709	0.5721	0.8127	73.828	1.23047
		43	1.4	0.387783	3092.05	3092.22	3092.31	3092.94	0.884512			115.702	0.1662	0.0931	0.6253	0.8846	67.8273	1.13045
		43	1.4	0.409242	3092.92	3093.02	3093.13	3093.72	0.803076			122.105	0.1003	0.113	0.5898	0.8031	74.7105	1.24517
		43	1.4	0.326006	3093.72	3093.88	3093.99	3094.58	0.855871			97.27	0.1595	0.1065	0.5898	0.8558	70.1098	1.1685
		43	1.4	0.360711	3094.61	3094.78	3094.88	3095.36	0.750223			107.625	0.1731	0.0982	0.4789	0.7502	79.9787	1.33298
		43	1.4	0.332903	3095.42	3095.58	3095.62	3096.16	0.736929			99.328	0.1605	0.0399	0.5365	0.7369	81.4222	1.35704
		43	1.4	0.360935	3096.16	3096.26	3096.42	3096.98	0.814006			107.692	0.0933	0.1664	0.5543	0.814	73.7101	1.2285
		43	1.4	0.333826	3096.98	3097.07	3097.25	3097.83	0.855871			99.6033	0.0932	0.1773	0.5854	0.8559	70.1016	1.16836
		43	1.4	0.39656	3097.85	3098	3098.11	3098.66	0.809253			118.321	0.1498	0.1052	0.5543	0.8093	74.1381	1.23564
		43	1.4	0.361094	3098.66	3098.81	3098.92	3099.47	0.807091			107.739	0.1463	0.1153	0.5455	0.8071	74.3402	1.239
		43	1.4	0.364324	3099.47	3099.62	3099.79	3100.36	0.890097			108.703	0.1437	0.1743	0.572	0.89	67.4157	1.1236
		43	1.5	0.208604	4055.3	4055.46	4055.93	4056.12	0.820395			62.2412	0.1596	0.4701	0.1906	0.8203	73.144	1.21907
		43	1.5	0.21538	4056.12	4056.17	4056.66	4056.77	0.651881			64.2629	0.0488	0.4878	0.1153	0.6519	92.0387	1.53398
		43	1.5	0.237822	4056.77	4057.27	4057.42	4057.51	0.745007			70.9589	0.4973	0.159	0.0887	0.745	80.5369	1.34228
		43	1.5	0.232505	4057.52	4057.69	4058.13	4058.22	0.696227			69.3723	0.1727	0.4348	0.0887	0.6962	86.1821	1.43637
		43	1.5	0.255298	4058.22	4058.65	4058.88	4059.06	0.838133			76.173	0.4302	0.2261	0.1819	0.8382	71.582	1.19303
		43	1.5	0.228445	4059.07	4059.5	4059.66	4059.85	0.789353			68.1611	0.439	0.1597	0.1907	0.7894	76.0071	1.26678
		43	1.5	0.220243	4059.85	4060.04	4060.45	4060.59	0.736138			65.7137	0.194	0.4047	0.1375	0.7362	81.4996	1.35833
		43	1.5	0.225436	4061.42	4061.61	4062.03	4062.2	0.780484			67.2633	0.1862	0.4213	0.1729	0.7804	76.8836	1.28139
		43	1.5	0.26272	4062.2	4062.42	4062.79	4062.94	0.731703			78.3875	0.2173	0.368	0.1464	0.7317	82.0008	1.36668
		43	1.5	0.279959	4062.96	4063.12	4063.56	4063.72	0.763081			83.5313	0.1644	0.4346	0.1641	0.7631	78.6267	1.31044
		43	1.5	0.297359	4063.69	4063.93	4064.39	4064.55	0.851437			88.7229	0.2382	0.458	0.1552	0.8514	70.4722	1.17454
		43	1.5	0.269162	4064.46	4064.78	4065.23	4065.45	0.988908			80.3095	0.32	0.4516	0.2173	0.9889	60.6735	1.01122
		43	1.5	0.219978	4065.37	4065.61	4066.07	4066.24	0.87361			65.6345	0.2439	0.4567	0.173	0.8736	68.6813	1.14469
		43	1.5	0.254649	4066.24	4066.73	4066.9	4067	0.76718			75.9793	0.498	0.1672	0.102	0.7672	78.2065	1.30344
		43	1.5	0.285763	4066.99	4067.31	4067.75	4067.91	0.917955			85.2629	0.323	0.4353	0.1596	0.9179	65.3666	1.08944
		43	1.5	0.230175	4067.9	4068.54	4068.62	4068.83	0.926824			68.677	0.644	0.0744	0.2084	0.9268	64.7389	1.07898
		43	1.5	0.217142	4068.83	4069.38	4069.5	4069.66	0.833698			64.7883	0.5559	0.1181	0.1597	0.8337	71.9683	1.19947
		43	1.5	0.21747	4069.65	4070.22	4070.38	4070.59	0.944563			64.8863	0.5716	0.1557	0.2173	0.9446	63.5189	1.05865
		43	1.5	0.207917	4070.6	4070.8	4071.26	4071.37	0.76718			62.036	0.2005	0.4558	0.1109	0.7672	78.2065	1.30344
		43	1.5	0.251743	4071.37	4072.07	4072.16	4072.33	0.966735			75.1124	0.7006	0.0976	0.1685	0.9667	62.0668	1.03445
		43	1.5	0.23326	4072.34	4072.89	4072.97	4073.15	0.811526			69.5976	0.5556	0.0785	0.1774	0.8115	73.9372	1.23229
		43	1.5	0.235893	4073.16	4073.74	4073.91	4074.07	0.909086			70.3832	0.5866	0.1628	0.1596	0.909	66.0066	1.10011
		43	1.5	0.226857	4074.01	4074.59	4074.76	4074.97	0.957866			67.6871	0.575	0.17	0.2129	0.9579	62.637	1.04395
		43	1.5	0.216832	4074.97	4075.42	4075.59	4075.76	0.789353			64.6959	0.4523	0.1641	0.1729	0.7893	76.0167	1.26695
		43	1.5	0.21029	4075.74	4076.4	4076.48	4076.63	0.895867			62.744	0.6643	0.0719	0.1597	0.8959	66.9718	1.1162
		43	1.5	0.219455	4076.64	4077.28	4077.35	4077.52	0.878044			65.4787	0.6335	0.0716	0.173	0.8781	68.3293	1.13882
		43	1.5	0.229387	4077.52	4077.84	4078.25	4078.42	0.900217			68.442	0.3194	0.4168	0.164	0.9002	66.6519	1.11086
		43	1.5	0.246933	4078.36	4078.66	4079.11	4079.2	0.847002			73.6771	0.3038	0.45	0.0932	0.847	70.8383	1.18064
		43	1.5	0.239152	4079.22	4079.5	4079.95	4080.13	0.909086			71.3557	0.2846	0.4471	0.1774	0.9091	65.9993	1.09999
		43	1.6	0.308122	4120.29	4120.77	4120.86	4121.02	0.730021			91.9341	0.479	0.0886	0.1624	0.73	82.1918	1.36986
		43	1.6	0.346642	4121.02	4121.18	4121.52	4121.68	0.662433			103.427	0.1626	0.3402	0.1597	0.6625	90.566	1.50943
		43	1.6	0.307996	4121.68	4121.87	4122.16	4122.34	0.660816			91.8964	0.1896	0.2902	0.1811	0.6609	90.7853	1.51309
		43	1.6	0.264245	4122.34	4122.58	4122.87	4123.09	0.742286			78.8426	0.2367	0.2838	0.2217	0.7422	80.8407	1.34735
		43	1.6	0.322454	4123.02	4123.19	4123.58	4123.73	0.7184			96.2104	0.1768	0.3864	0.1552	0.7184	83.5189	1.39198
		43	1.6	0.276801	4123.72	4123.88	4124.24	4124.45	0.731703			82.5888	0.1653	0.3536	0.2128	0.7317	82.0008	1.36668
		43	1.6	0.285012	4124.44	4124.88	4124.94	4125.13	0.689426			85.0389	0.4379	0.0622	0.1894	0.6895	87.0196	1.45033
		43	1.6	0.282625	4125.13	4125.29	4125.71	4125.9	0.768493			84.3266	0.1609	0.4169	0.1907	0.7685	78.0742	1.30124
		43	1.6	0.26856	4125.89	4126.23	4126.37	4126.58	0.688479			80.1301	0.3326	0.1419	0.214	0.6885	87.146	1.45243
		43	1.6	0.287039	4126.58	4126.99	4127.11	4127.27	0.686			85.6435	0.4074	0.1236	0.155	0.686	87.4636	1.45773
		43	1.6	0.253464	4127.25	4127.79	4127.83	4128.05	0.799394			75.6259	0.541	0.0443	0.2141	0.7994	75.0563	1.25094
		43	1.6	0.242836	4128.05	4128.47	4128.58	4128.74	0.692104			72.4547	0.4192	0.1117	0.1612	0.6921	86.6927	1.44488
		43	1.6	0.303414	4128.74	4129.17	4129.29	4129.52	0.77729			90.5293	0.4327	0.1201	0.2244	0.7772	77.2002	1.28667
		43	1.6	0.265743	4129.51	4130	4130.1	4130.29	0.784918			79.2894	0.4873	0.1025	0.1951	0.7849	76.4429	1.27405
		43	1.6	0.278839	4130.19	4130.72	4130.79	4130.99	0.802639			83.1969	0.5372	0.0703	0.1951	0.8026	74.757	1.24595
		43	1.6	0.272826	4130.99	4131.42	4131.55	4131.69	0.696245			81.403	0.4296	0.1292	0.1375	0.6963	86.1698	1.43616
		43	1.6	0.302456	4131.65	4132.19	4132.29	4132.45	0.798922			90.2436	0.5449	0.0981	0.1559	0.7989	75.1033	1.25172
		43	1.6	0.244724	4132.45	4132.92	4133.02	4133.16	0.708831			73.0181	0.4694	0.1064	0.133	0.7088	84.6501	1.41084
		43	1.6	0.264212	4133.12	4133.27	4133.69	4133.85	0.727269			78.8328	0.1565	0.42	0.1508	0.7273	82.4969	1.37495
		43	1.6	0.322758	4133.85	4134.32	4134.41	4134.6	0.74092			96.301	0.4694	0.0893	0.1822	0.7409	80.9826	1.34971
		43	1.6	0.265433	4134.6	4135.02	4135.16	4135.33	0.731356			79.1969	0.4275	0.1398	0.164	0.7313	82.0457	1.36743
		43	1.6	0.273435	4135.35	4135.83	4135.88	4136.07	0.717544			81.5847	0.4752	0.0511	0.1912	0.7175	83.6237	1.39373
		43	1.6	0.27894	4136.07	4136.6	4136.65	4136.87	0.801746			83.2271	0.5361	0.0488	0.2169	0.8018	74.8316	1.24719
		43	1.6	0.2942	4136.87	4137.3	4137.45	4137.65	0.780888			87.7802	0.4309	0.1504	0.1996	0.7809	76.8344	1.28057
		43	1.6	0.28811	4137.67	4138.1	4138.19	4138.35	0.678151			85.9632	0.4316	0.0869	0.1597	0.6782	88.4695	1.47449
		43	1.6	0.271145	4138.33	4138.87	4138.96	4139.19	0.855871			80.9014	0.5416	0.0881	0.2261	0.8558	70.1098	1.1685
		43	1.6	0.279598	4139.15	4139.68	4139.74	4139.92	0.770382			83.4235	0.5254	0.0608	0.1841	0.7703	77.8917	1.2982
		43	1.6	0.257162	4139.86	4140.11	4140.52	4140.66	0.798222			76.7292	0.2492	0.416	0.133	0.7982	75.1691	1.25282
		43	1.6	0.263491	4140.71	4141.17	4141.25	4141.45	0.736764			78.6177	0.4574	0.0754	0.204	0.7368	81.4332	1.35722
		43	1.6	0.276442	4141.41	4141.57	4141.99	4142.18	0.776715			82.4817	0.1671	0.4189	0.1907	0.7767	77.2499	1.2875
		43	1.6	0.273774	4142.18	4142.61	4142.71	4142.88	0.695932			81.6858	0.4294	0.1045	0.1621	0.696	86.2069	1.43678
		43	1.6	0.253335	4142.88	4143.41	4143.48	4143.68	0.807024			75.5873	0.5352	0.0655	0.2063	0.807	74.3494	1.23916
		43	1.6	0.272956	4143.68	4144.21	4144.28	4144.51	0.831371			81.4417	0.5238	0.0725	0.2351	0.8314	72.1674	1.20279
		43	1.6	0.268485	4144.48	4145.03	4145.19	4145.35	0.876898			80.1076	0.5572	0.1556	0.1641	0.8769	68.4229	1.14038
		43	1.6	0.303807	4145.4	4145.95	4146.02	4146.21	0.806204			90.6468	0.5421	0.0728	0.1913	0.8062	74.4232	1.24039
		43	1.6	0.244417	4146.21	4146.78	4146.86	4147.02	0.815282			72.9266	0.5694	0.0818	0.1641	0.8153	73.5925	1.22654
		43	1.6	0.277035	4147.02	4147.57	4147.71	4147.95	0.930253			82.6587	0.5533	0.1384	0.2385	0.9302	64.5023	1.07504
		43	1.6	0.301857	4147.95	4148.49	4148.52	4148.75	0.806846			90.065	0.5411	0.032	0.2338	0.8069	74.3587	1.23931
		43	1.6	0.244224	4148.75	4149.3	4149.36	4149.56	0.80557			72.8688	0.5516	0.0571	0.1968	0.8055	74.4879	1.24146
		43	1.6	0.266884	4149.56	4150.12	4150.18	4150.37	0.807822			79.63	0.5634	0.0558	0.1886	0.8078	74.2758	1.23793
		43	1.7	0.309617	4349.88	4350.45	4350.54	4350.7	0.815556			92.38	0.5615	0.0948	0.1592	0.8155	73.5745	1.22624
		43	1.7	0.31568	4350.7	4351.26	4351.35	4351.51	0.814682			94.1893	0.5558	0.0921	0.1668	0.8147	73.6467	1.22745
		43	1.7	0.255955	4351.51	4352.05	4352.16	4352.32	0.8021			76.3691	0.5355	0.1136	0.153	0.8021	74.8036	1.24673
		43	1.7	0.223315	4352.32	4352.88	4352.94	4353.13	0.815618			66.6303	0.5654	0.0577	0.1925	0.8156	73.5655	1.22609
		43	1.7	0.234568	4353.13	4353.68	4353.74	4353.94	0.811292			69.9877	0.5466	0.0635	0.2012	0.8113	73.9554	1.23259
		43	1.7	0.273099	4353.94	4354.36	4354.51	4354.7	0.756691			81.4843	0.4191	0.1514	0.1862	0.7567	79.2917	1.32153
		43	1.7	0.274573	4354.69	4355.18	4355.33	4355.44	0.749442			81.9241	0.4878	0.1553	0.1064	0.7495	80.0534	1.33422
		43	1.7	0.256347	4355.43	4355.98	4356.07	4356.23	0.802657			76.4859	0.5526	0.086	0.1641	0.8027	74.7477	1.2458
		43	1.7	0.271186	4356.23	4356.79	4356.86	4357.05	0.821037			80.9135	0.5608	0.0689	0.1914	0.8211	73.0727	1.21788
		43	1.7	0.264585	4357.04	4357.6	4357.67	4357.85	0.814454			78.9441	0.5586	0.0711	0.1848	0.8145	73.6648	1.22775
		43	1.7	0.253747	4357.85	4358.29	4358.44	4358.54	0.684429			75.7104	0.4392	0.1476	0.0976	0.6844	87.668	1.46113
		43	1.7	0.280843	4358.55	4359.09	4359.17	4359.37	0.819782			83.7948	0.5492	0.0799	0.1907	0.8198	73.1886	1.21981
		43	1.7	0.252229	4359.37	4359.78	4359.95	4360.15	0.781098			75.2573	0.4137	0.1761	0.1913	0.7811	76.8147	1.28025
		43	1.7	0.246783	4360.15	4360.71	4360.77	4360.96	0.816614			73.6325	0.566	0.0586	0.192	0.8166	73.4754	1.22459
		43	1.7	0.256698	4360.96	4361.53	4361.59	4361.8	0.832216			76.5906	0.5702	0.0538	0.2082	0.8322	72.0981	1.20163
		43	1.7	0.228963	4361.8	4362.05	4362.44	4362.66	0.869359			68.3154	0.2534	0.3943	0.2217	0.8694	69.0131	1.15022
		43	1.7	0.27131	4362.65	4363.13	4363.25	4363.48	0.833698			80.9506	0.4755	0.1187	0.2395	0.8337	71.9683	1.19947
		43	1.7	0.227633	4363.41	4363.96	4364.13	4364.35	0.930521			67.9185	0.5491	0.1641	0.2173	0.9305	64.4815	1.07469
		43	1.7	0.268098	4364.34	4364.78	4364.94	4365.03	0.686701			79.9923	0.4363	0.1617	0.0887	0.6867	87.3744	1.45624
		43	1.7	0.275672	4365.06	4365.59	4365.74	4365.97	0.906051			82.2521	0.5288	0.1496	0.2276	0.906	66.2252	1.10375
		43	1.7	0.246861	4365.95	4366.51	4366.58	4366.76	0.809943			73.6556	0.5593	0.0704	0.1803	0.81	74.0741	1.23457
		43	1.7	0.241426	4366.76	4367.32	4367.37	4367.59	0.827938			72.0341	0.5549	0.0542	0.2188	0.8279	72.4725	1.20788
		43	1.7	0.306119	4367.58	4368.15	4368.2	4368.54	0.959369			91.3365	0.5651	0.0558	0.3385	0.9594	62.5391	1.04232
		43	1.7	0.254359	4368.53	4368.96	4369.03	4369.35	0.82017			75.8929	0.431	0.0701	0.3191	0.8202	73.1529	1.21921
		43	1.7	0.241229	4369.35	4369.79	4369.87	4370.17	0.814244			71.9753	0.4338	0.0853	0.2951	0.8142	73.692	1.2282
		43	1.7	0.278433	4370.15	4370.6	4370.68	4370.86	0.710447			83.0758	0.4484	0.0749	0.1871	0.7104	84.4595	1.40766
		43	1.7	0.241914	4370.86	4371.41	4371.48	4371.66	0.794426			72.1796	0.5466	0.0689	0.1789	0.7944	75.5287	1.25881
		43	1.7	0.258628	4371.65	4372.09	4372.23	4372.33	0.682923			77.1668	0.445	0.1359	0.102	0.6829	87.8606	1.46434
		43	1.7	0.238927	4372.34	4372.5	4372.92	4373.04	0.701532			71.2884	0.1614	0.4248	0.1153	0.7015	85.531	1.42552
		43	1.7	0.255692	4373.03	4373.59	4373.66	4373.82	0.78683			76.2906	0.5511	0.0764	0.1594	0.7869	76.2486	1.27081
		43	1.7	0.261212	4373.82	4374.37	4374.42	4374.58	0.754162			77.9375	0.5529	0.046	0.1552	0.7541	79.565	1.32608
		43	1.7	0.255172	4374.59	4375.05	4375.1	4375.2	0.61175			76.1356	0.4627	0.0517	0.0974	0.6118	98.0713	1.63452
		43	1.7	0.270367	4375.18	4375.73	4375.82	4375.98	0.796118			80.6693	0.5419	0.0922	0.162	0.7961	75.3674	1.25612
		43	1.7	0.25175	4375.98	4376.42	4376.47	4376.64	0.65842			75.1144	0.4425	0.0474	0.1685	0.6584	91.13	1.51883
		43	1.7	0.256109	4376.62	4377.07	4377.17	4377.34	0.719726			76.4152	0.4403	0.109	0.1704	0.7197	83.3681	1.38947
		43	1.7	0.247287	4377.34	4377.9	4377.94	4378.14	0.796384			73.7829	0.5544	0.0424	0.1996	0.7964	75.339	1.25565
		43	1.7	0.248958	4378.13	4378.68	4378.73	4378.93	0.793787			74.2815	0.5478	0.0464	0.1995	0.7937	75.5953	1.25992
		43	1.7	0.251544	4378.94	4379.39	4379.54	4379.63	0.685344			75.0529	0.4456	0.1552	0.0846	0.6854	87.5401	1.459
		43	1.7	0.269403	4379.63	4380.17	4380.26	4380.43	0.808034			80.3816	0.5471	0.0823	0.1786	0.808	74.2574	1.23762
	Nebulize	48	1	0.238781	180.409	180.522	180.579	181.178	0.769369			75.0999	0.11303	0.05694	0.59939	0.76936	77.9869	1.29978		48	1	63.1049	0.0925824	0.0806593	0.547766	0.721008	83.369	1.38948		12.9012	0.0261171	0.0274998	0.0274885	0.0318005	3.54119	0.0590199
		48	1	0.175339	181.173	181.244	181.344	181.885	0.711959			55.1466	0.07066	0.1002	0.5411	0.71196	84.2744	1.40457		48	1.1	122.849	0.0987767	0.0825914	0.428904	0.592163	105.365	1.75608		25.445	0.0309313	0.0648479	0.0428374	0.0787321	34.5341	0.575568
		48	1	0.152053	181.883	181.935	182.042	182.586	0.703559			47.8228	0.05223	0.10675	0.54458	0.70356	85.2806	1.42134		48	1.2	89.1762	0.110246	0.124002	0.503562	0.67287	100.891	1.68151		11.998	0.0375398	0.130989	0.047434	0.137547	60.2163	1.00361
		48	1	0.164933	182.606	182.636	182.771	183.303	0.696356			51.8737	0.03	0.13488	0.53147	0.69635	86.1636	1.43606		48	1.3	89.9134	0.12935	0.139633	0.528269	0.68125	112.32	1.87199		8.12477	0.0328314	0.184091	0.054979	0.178716	105.471	1.75784
		48	1	0.194028	183.286	183.398	183.461	184.014	0.727819			61.0245	0.11157	0.06311	0.55314	0.72782	82.438	1.37397		48	1.4	99.1885	0.118995	0.0907256	0.569323	0.746091	85.309	1.42182		14.247	0.0271805	0.110051	0.0527526	0.107539	37.8878	0.631464
		48	1	0.148288	184.035	184.094	184.184	184.731	0.695353			46.6386	0.05906	0.08975	0.54655	0.69536	86.2862	1.4381		48	1.5	139.116	0.10187	0.0666362	0.452866	0.621373	98.4912	1.64152		14.2887	0.0333291	0.02365	0.0793824	0.0799511	15.647	0.260784
		48	1	0.310123	184.764	184.857	184.934	185.497	0.733596			97.5381	0.09315	0.07702	0.56343	0.7336	81.7884	1.36314		48	1.6	153.099	0.101463	0.0767569	0.417582	0.583958	106.026	1.7671		37.2484	0.0305086	0.0487585	0.0570172	0.0758143	28.4619	0.474365
		48	1	0.178537	185.51	185.597	185.678	186.199	0.688102			56.1523	0.08688	0.08032	0.5209	0.6881	87.1966	1.45328		48	1.7	114.074	0.115019	0.0766702	0.435347	0.627039	96.5274	1.60879		15.5726	0.0200798	0.0294528	0.0594296	0.0611856	8.8416	0.14736
		48	1	0.235905	186.216	186.274	186.404	186.905	0.689217			74.1956	0.05794	0.13026	0.50102	0.68922	87.0549	1.45092
		48	1	0.213319	186.92	186.99	187.079	187.611	0.691437			67.092	0.07004	0.0891	0.5323	0.69144	86.7754	1.44626
		48	1	0.1979	187.635	187.747	187.796	188.353	0.717905			62.2424	0.11167	0.04886	0.55737	0.7179	83.5771	1.39295
		48	1	0.175221	188.358	188.488	188.523	189.079	0.721467			55.1096	0.13027	0.03495	0.55625	0.72147	83.1635	1.38606
		48	1	0.173561	189.085	189.2	189.265	189.791	0.705622			54.5875	0.11442	0.06514	0.52607	0.70563	85.0304	1.41717
		48	1	0.206954	189.801	189.956	190.021	190.577	0.776336			65.09	0.15507	0.06461	0.55666	0.77634	77.2857	1.2881
		48	1	0.187037	190.583	190.699	190.757	191.279	0.696092			58.8257	0.11619	0.05779	0.52211	0.69609	86.1958	1.4366
		48	1	0.30387	191.299	191.404	191.475	191.995	0.696439			95.5715	0.10458	0.07168	0.52018	0.69644	86.1524	1.43587
		48	1	0.182537	192.028	192.111	192.2	192.752	0.723613			57.4104	0.08231	0.08972	0.55159	0.72362	82.9164	1.38194
		48	1	0.317951	192.782	192.872	192.939	193.508	0.726393			100	0.0901	0.06634	0.56996	0.7264	82.5991	1.37665
		48	1	0.181357	193.514	193.619	193.67	194.175	0.6613			57.0395	0.10517	0.05158	0.50455	0.6613	90.7304	1.51217
		48	1	0.193686	194.202	194.295	194.342	194.896	0.694481			60.917	0.09325	0.04688	0.55435	0.69448	86.3956	1.43993
		48	1	0.186203	194.906	194.976	195.094	195.633	0.726301			58.5635	0.06997	0.1179	0.53843	0.7263	82.6105	1.37684
		48	1	0.18916	195.634	195.773	195.871	196.454	0.820235			59.4934	0.13885	0.09817	0.58322	0.82024	73.1493	1.21916
		48	1	0.188471	196.458	196.539	196.642	197.196	0.738131			59.2769	0.08122	0.10297	0.55394	0.73813	81.2865	1.35477
		48	1	0.208714	197.215	197.341	197.374	197.983	0.767606			65.6435	0.1263	0.03256	0.60874	0.7676	78.1657	1.30276
		48	1	0.19675	197.978	198.098	198.146	198.714	0.735794			61.8808	0.11954	0.0484	0.56785	0.73579	81.545	1.35908
		48	1	0.259919	198.723	198.815	198.894	199.451	0.727853			81.7481	0.09271	0.07902	0.55613	0.72786	82.4334	1.37389
		48	1	0.177907	199.485	199.576	199.655	200.177	0.691754			55.9542	0.09053	0.07874	0.52248	0.69175	86.7365	1.44561
		48	1	0.170655	200.208	200.302	200.371	200.914	0.70582			53.6736	0.09458	0.06848	0.54276	0.70582	85.0075	1.41679
		48	1	0.17573	200.921	201.019	201.094	201.7	0.779115			55.2695	0.09773	0.07477	0.60661	0.77911	77.0109	1.28352
		48	1	0.174021	201.716	201.795	201.876	202.442	0.725403			54.732	0.07908	0.08089	0.56543	0.7254	82.713	1.37855
		48	1	0.280429	202.467	202.552	202.649	203.178	0.710686			88.1989	0.08499	0.09646	0.52924	0.71069	84.425	1.40708
		48	1	0.230365	203.203	203.333	203.385	203.92	0.716488			72.4531	0.13029	0.05177	0.53442	0.71648	83.7427	1.39571
		48	1	0.181738	203.929	204.025	204.093	204.701	0.772163			57.1592	0.09579	0.06863	0.60774	0.77216	77.7041	1.29507
		48	1	0.209964	204.695	204.816	204.856	205.403	0.707971			66.0367	0.12178	0.03944	0.54675	0.70797	84.7494	1.41249
		48	1	0.163108	205.411	205.493	205.567	206.139	0.728285			51.2998	0.08197	0.07379	0.57253	0.72829	82.3848	1.37308
		48	1	0.169675	206.159	206.236	206.349	206.841	0.681459			53.3653	0.07721	0.11266	0.49159	0.68146	88.0463	1.46744
		48	1	0.17539	206.858	206.916	207.028	207.557	0.699404			55.1626	0.0581	0.11232	0.52898	0.6994	85.7878	1.4298
		48	1	0.192956	207.582	207.645	207.737	208.284	0.701959			60.6874	0.06314	0.09226	0.54656	0.70196	85.475	1.42458
		48	1	0.194282	208.296	208.389	208.476	209.015	0.718548			61.1046	0.09227	0.08712	0.53915	0.71854	83.5027	1.39171
		48	1	0.185393	209.016	209.105	209.236	209.782	0.765261			58.3086	0.08889	0.13071	0.54566	0.76526	78.4047	1.30675
		48	1	0.184126	209.803	209.867	210.001	210.518	0.71467			57.9102	0.06335	0.13409	0.51723	0.71467	83.9548	1.39925
		48	1.1	0.409827	529.991	530.125	530.17	530.614	0.179099			128.896	0.13433	0.48845	0.44368	0.1791	335.008	5.58347
		48	1.1	0.402092	530.614	530.703	530.777	531.212	0.598354			126.464	0.08955	0.07327	0.43553	0.59835	100.276	1.67126
		48	1.1	0.231988	531.269	531.334	531.375	531.835	0.56579			72.9635	0.06513	0.0407	0.45996	0.56579	106.046	1.76744
		48	1.1	0.384439	531.831	531.965	532.03	532.445	0.614636			120.911	0.13432	0.06513	0.41518	0.61463	97.6197	1.627
		48	1.1	0.244589	532.433	532.502	532.551	533.093	0.65941			76.9266	0.0692	0.04885	0.54136	0.65941	90.9904	1.51651
		48	1.1	0.224406	533.105	533.178	533.215	533.695	0.590213			70.579	0.07327	0.03664	0.48031	0.59022	101.657	1.69428
		48	1.1	0.374084	533.671	533.797	533.878	534.269	0.598354			117.655	0.12619	0.08141	0.39076	0.59836	100.274	1.67123
		48	1.1	0.459213	534.277	534.354	534.46	534.859	0.582072			144.429	0.07734	0.10583	0.3989	0.58207	103.08	1.71801
		48	1.1	0.363249	534.855	534.998	535.038	535.458	0.602424			114.247	0.14247	0.0407	0.41926	0.60243	99.5966	1.65994
		48	1.1	0.432906	535.449	535.555	535.633	536.007	0.55765			136.155	0.10584	0.07733	0.37448	0.55765	107.594	1.79324
		48	1.1	0.374896	536.023	536.145	536.198	536.662	0.639058			117.91	0.12211	0.05291	0.46403	0.63905	93.8894	1.56482
		48	1.1	0.437752	536.658	536.732	536.809	537.192	0.533227			137.679	0.07327	0.07734	0.38262	0.53323	112.522	1.87536
		48	1.1	0.392893	537.183	537.33	537.395	537.814	0.630917			123.57	0.14654	0.06512	0.41926	0.63092	95.0992	1.58499
		48	1.1	0.425091	537.81	537.908	537.993	538.356	0.545438			133.697	0.09769	0.08548	0.36227	0.54544	110.003	1.83338
		48	1.1	0.376831	538.991	539.092	539.157	539.556	0.56579			118.519	0.10176	0.06428	0.39975	0.56579	106.046	1.76744
		48	1.1	0.38001	539.544	539.719	539.768	540.196	0.65127			119.519	0.17503	0.04885	0.42739	0.65127	92.1277	1.53546
		48	1.1	0.540866	540.191	540.285	540.339	540.757	0.56579			170.11	0.09362	0.05417	0.418	0.56579	106.046	1.76744
		48	1.1	0.408217	540.765	540.896	540.961	541.376	0.610565			128.39	0.13026	0.06512	0.41519	0.61057	98.2688	1.63781
		48	1.1	0.416613	541.364	541.433	541.555	541.966	0.602424			131.031	0.06919	0.12212	0.41111	0.60242	99.5983	1.65997
		48	1.1	0.385592	541.958	542.068	542.145	542.565	0.606495			121.274	0.1099	0.07734	0.41925	0.606495	98.9291	1.64882
		48	1.1	0.46108	542.556	542.605	542.752	543.155	0.598354			145.016	0.04885	0.14653	0.40298	0.598354	100.275	1.67125
		48	1.1	0.240322	543.232	543.277	543.33	543.737	0.504734			75.5848	0.04477	0.05292	0.40704	0.504734	118.875	1.98124
		48	1.1	0.456069	543.749	543.851	543.92	544.29	0.541368			143.44	0.10176	0.0692	0.37041	0.541368	110.83	1.84717
		48	1.1	0.426867	544.307	544.403	544.494	544.95	0.643129			134.256	0.09635	0.09089	0.45589	0.643129	93.2939	1.5549
		48	1.1	0.260895	544.938	545.015	545.064	545.467	0.529157			82.0551	0.07734	0.04884	0.40297	0.529157	113.388	1.8898
		48	1.1	0.471128	545.471	545.573	545.658	546.037	0.56579			148.176	0.10177	0.08547	0.37856	0.56579	106.046	1.76744
		48	1.1	0.360953	546.037	546.175	546.248	546.704	0.667551			113.525	0.13839	0.07327	0.45589	0.667551	89.8807	1.49801
		48	1.1	0.428131	546.7	546.769	546.843	547.217	0.516945			134.653	0.06919	0.07327	0.37448	0.516945	116.066	1.93444
		48	1.1	0.419277	547.201	547.266	547.388	547.75	0.549509			131.869	0.06513	0.12211	0.36227	0.549509	109.188	1.81981
		48	1.1	0.395521	547.754	547.852	547.954	548.402	0.647199			124.397	0.09816	0.10129	0.44775	0.647199	92.7072	1.54512
		48	1.1	0.389735	548.393	548.475	548.577	548.927	0.533227			122.577	0.08141	0.10176	0.35005	0.533227	112.522	1.87537
		48	1.1	0.513854	548.927	549.024	549.106	549.496	0.569861			161.614	0.09769	0.08141	0.39076	0.569861	105.289	1.75481
		48	1.1	0.420568	549.496	549.623	549.692	550.127	0.630917			132.275	0.12619	0.0692	0.43553	0.630917	95.0996	1.58499
		48	1.1	0.441884	550.131	550.197	550.339	550.746	0.614636			138.979	0.06513	0.14246	0.40705	0.614636	97.6188	1.62698
		48	1.1	0.394109	550.73	550.88	550.937	551.353	0.622777			123.953	0.1506	0.05699	0.41518	0.622777	96.3427	1.60571
		48	1.1	0.442314	551.353	551.489	551.548	552.053	0.700115			139.114	0.13616	0.05922	0.50474	0.700115	85.7002	1.42834
		48	1.1	0.22797	552.049	552.106	552.159	552.631	0.582072			71.7	0.05698	0.05292	0.47217	0.582072	103.08	1.718
		48	1.1	0.484903	552.606	552.712	552.744	553.16	0.553579			152.509	0.10529	0.03203	0.41626	0.553579	108.386	1.80643
		48	1.1	0.415401	553.148	553.26	553.38	553.836	0.687903			130.65	0.11253	0.11949	0.45589	0.687903	87.2215	1.45369
		48	1.1	0.253058	553.815	553.893	553.929	554.361	0.545438			79.5903	0.07733	0.03664	0.43146	0.545438	110.003	1.83339
		48	1.1	0.485605	554.365	554.482	554.58	555.053	0.687903			152.73	0.11768	0.09806	0.47217	0.687903	87.2215	1.45369
		48	1.1	0.275411	555.044	555.077	555.154	555.586	0.541368			86.6208	0.03256	0.07734	0.43147	0.541368	110.83	1.84717
		48	1.1	0.476737	555.59	555.714	555.777	556.188	0.598354			149.941	0.12456	0.06268	0.41111	0.598354	100.275	1.67125
		48	1.1	0.398525	556.184	556.286	556.347	556.787	0.602424			125.342	0.10176	0.06106	0.4396	0.602424	99.5976	1.65996
		48	1.1	0.492878	556.791	556.922	556.978	557.499	0.708256			155.017	0.13164	0.0556	0.52102	0.708256	84.7152	1.41192
		48	1.1	0.225369	557.483	557.556	557.609	558.081	0.598354			70.8818	0.07327	0.05291	0.47217	0.598354	100.275	1.67125
		48	1.1	0.388515	558.132	558.203	558.268	558.769	0.636905			122.194	0.07111	0.06513	0.50067	0.636905	94.2055	1.57009
		48	1.1	0.41226	558.765	558.858	558.956	559.445	0.679763			129.662	0.09362	0.0977	0.48845	0.679763	88.2661	1.4711
		48	1.1	0.414438	559.445	559.55	559.64	560.104	0.65941			130.347	0.10583	0.08955	0.46403	0.65941	90.9904	1.51651
		48	1.2	0.307499	770.265	770.377	770.484	771.099	0.834439			96.7129	0.11229	0.10752	0.61463	0.834439	71.9046	1.19841
		48	1.2	0.199868	771.095	771.148	771.215	771.775	0.679763			62.8614	0.05292	0.06745	0.55939	0.679763	88.2661	1.4711
		48	1.2	0.319779	771.775	771.877	771.95	772.479	0.704185			100.575	0.10176	0.07327	0.52916	0.704185	85.2049	1.42008
		48	1.2	0.291356	772.487	772.528	772.662	773.151	0.175029			91.6357	0.0407	0.62278	0.48845	0.175029	342.801	5.71335
		48	1.2	0.290077	773.163	773.216	773.403	773.834	0.671622			91.2334	0.05292	0.18724	0.43146	0.671622	89.336	1.48893
		48	1.2	0.317682	773.83	773.981	774.066	774.518	0.687903			99.9157	0.15061	0.08548	0.45182	0.687903	87.2215	1.45369
		48	1.2	0.330043	774.53	774.649	774.787	775.202	0.671622			103.803	0.11858	0.13786	0.41518	0.671622	89.336	1.48893
		48	1.2	0.311733	775.214	775.327	775.434	775.927	0.712326			98.0446	0.11252	0.10728	0.49253	0.712326	84.2311	1.40385
		48	1.2	0.242465	775.923	776.053	776.155	776.639	0.716397			76.2586	0.13025	0.10176	0.48438	0.716397	83.7525	1.39588
		48	1.2	0.283886	776.659	776.802	776.895	777.347	0.687903			89.2863	0.14246	0.09362	0.45182	0.687903	87.2215	1.45369
		48	1.2	0.199535	777.408	777.469	777.532	778.104	0.696044			62.7567	0.06105	0.06295	0.57204	0.696044	86.2014	1.43669
		48	1.2	0.190674	778.092	778.186	778.206	778.772	0.679763			59.9696	0.09362	0.02035	0.56579	0.679763	88.2661	1.4711
		48	1.2	0.253663	778.772	778.861	778.955	779.46	0.687903			79.7805	0.08955	0.09362	0.50473	0.687903	87.2215	1.45369
		48	1.2	0.321267	779.456	779.549	779.647	780.148	0.691974			101.043	0.09362	0.09769	0.50067	0.691974	86.7085	1.44514
		48	1.2	0.306816	780.135	780.245	780.339	780.84	0.704185			96.4981	0.1099	0.09362	0.50066	0.704185	85.2049	1.42008
		48	1.2	0.314759	780.844	780.973	781.043	781.507	0.663481			98.9962	0.12968	0.06977	0.46403	0.663481	90.4321	1.5072
		48	1.2	0.27344	781.503	781.58	781.694	782.207	0.704185			86.0007	0.07734	0.11397	0.51288	0.704185	85.2049	1.42008
		48	1.2	0.31432	782.207	782.343	782.419	782.879	0.671622			98.8582	0.13535	0.07631	0.45996	0.671622	89.336	1.48893
		48	1.2	0.281155	782.895	783.017	783.139	783.652	0.757101			88.4272	0.12211	0.12212	0.51287	0.757101	79.2497	1.32083
		48	1.2	0.278036	783.656	783.778	783.897	784.344	0.687903			87.4462	0.12212	0.11804	0.44775	0.687903	87.2215	1.45369
		48	1.2	0.278951	784.34	784.462	784.601	785.089	0.74896			87.7341	0.12211	0.13839	0.48846	0.74896	80.1111	1.33518
		48	1.2	0.29807	785.081	785.142	785.268	785.765	0.683833			93.7471	0.06106	0.12618	0.4966	0.683833	87.7407	1.46235
		48	1.2	0.333588	785.761	785.894	785.972	786.465	0.704185			104.918	0.13356	0.0781	0.49252	0.704185	85.2049	1.42008
		48	1.2	0.308243	786.453	786.601	786.713	787.165	0.712326			96.9467	0.14806	0.11245	0.45182	0.712326	84.2311	1.40385
		48	1.2	0.260481	787.169	787.316	787.393	787.869	0.700115			81.9251	0.14653	0.07734	0.47624	0.700115	85.7002	1.42834
		48	1.2	0.290418	787.857	788.028	788.065	788.573	0.716397			91.3406	0.17096	0.03663	0.50881	0.716397	83.7525	1.39588
		48	1.2	0.265386	788.582	788.716	788.769	789.282	0.700115			83.4678	0.13432	0.05292	0.51287	0.700115	85.7002	1.42834
		48	1.2	0.208025	789.343	789.424	789.471	790.027	0.683833			65.4268	0.08141	0.04656	0.55586	0.683833	87.7407	1.46235
		48	1.2	0.297392	790.018	790.173	790.246	790.776	0.757101			93.5341	0.15468	0.07327	0.52915	0.757101	79.2497	1.32083
		48	1.2	0.298205	790.771	790.918	790.987	791.447	0.215733			93.7896	0.14654	0.52915	0.45995	0.215733	278.122	4.63536
		48	1.2	0.325337	791.455	791.522	791.659	792.164	0.708256			102.323	0.06677	0.13675	0.50473	0.708256	84.7152	1.41192
		48	1.2	0.255169	792.16	792.273	792.363	792.864	0.704185			80.2544	0.11397	0.08955	0.50067	0.704185	85.2049	1.42008
		48	1.2	0.286623	792.893	793.047	793.128	793.609	0.715101			90.1469	0.15339	0.0814	0.48032	0.715101	83.9042	1.3984
		48	1.2	0.329723	793.6	793.727	793.792	794.305	0.704185			103.703	0.12625	0.06507	0.51287	0.704185	85.2049	1.42008
		48	1.2	0.282059	794.309	794.358	794.488	794.968	0.179099			88.7115	0.04885	0.61056	0.48031	0.179099	335.01	5.5835
		48	1.2	0.299312	794.968	795.054	795.172	795.672	0.704185			94.1379	0.08548	0.11804	0.50067	0.704185	85.2049	1.42008
		48	1.2	0.338257	795.664	795.781	795.868	796.352	0.687903			106.387	0.11716	0.08636	0.48438	0.687903	87.2215	1.45369
		48	1.2	0.270975	796.336	796.523	796.6	797.117	0.780749			85.2255	0.18724	0.07733	0.51618	0.780749	76.8493	1.28082
		48	1.2	0.310316	797.085	797.182	797.284	797.736	0.65127			97.5988	0.09769	0.10176	0.45182	0.65127	92.1278	1.53546
		48	1.2	0.260376	797.728	797.866	797.952	798.416	0.687903			81.8921	0.13839	0.08548	0.46403	0.687903	87.2215	1.45369
		48	1.2	0.259106	798.408	798.566	798.64	799.218	0.810017			81.4924	0.15874	0.07327	0.578	0.810017	74.0726	1.23454
		48	1.2	0.217805	799.214	799.271	799.323	799.922	0.708256			68.5029	0.05699	0.05292	0.59835	0.708256	84.7152	1.41192
		48	1.2	0.251374	799.918	799.954	800.064	800.585	0.667551			79.0608	0.03663	0.1099	0.52102	0.667551	89.8807	1.49801
		48	1.3	0.322346	1410	1410.11	1410.16	1410.79	0.789664			101.382	0.1147	0.044	0.6309	0.789664	75.9817	1.26636
		48	1.3	0.296619	1410.77	1410.9	1410.97	1411.55	0.781523			93.2909	0.1281	0.0672	0.5862	0.781523	76.7731	1.27955
		48	1.3	0.280682	1411.56	1411.67	1411.74	1412.22	0.65941			88.2786	0.1099	0.0692	0.4803	0.65941	90.9904	1.51651
		48	1.3	0.284667	1412.22	1412.39	1412.43	1412.92	0.704185			89.532	0.175	0.0407	0.4885	0.704185	85.2049	1.42008
		48	1.3	0.332491	1413	1413.11	1413.17	1413.64	0.634988			104.573	0.1058	0.0611	0.4681	0.634988	94.49	1.57483
		48	1.3	0.260877	1413.65	1413.82	1413.91	1414.39	0.732678			82.0496	0.1669	0.0936	0.4722	0.732678	81.8913	1.36486
		48	1.3	0.29159	1414.4	1414.52	1414.65	1415.18	0.781523			91.7092	0.1187	0.1296	0.5332	0.781523	76.7731	1.27955
		48	1.3	0.28039	1415.17	1415.29	1415.36	1415.82	0.643129			88.1865	0.1182	0.065	0.4599	0.643129	93.2939	1.5549
		48	1.3	0.271923	1415.81	1415.95	1416.04	1416.6	0.793735			85.5237	0.1424	0.0814	0.5699	0.793735	75.592	1.25987
		48	1.3	0.331154	1416.6	1416.71	1416.81	1417.23	0.630917			104.153	0.117	0.0987	0.4152	0.630917	95.0996	1.58499
		48	1.3	0.286761	1417.24	1417.39	1417.46	1418.01	0.769312			90.1905	0.1506	0.0692	0.5495	0.769312	77.9917	1.29986
		48	1.3	0.315429	1418.07	1418.16	1418.2	1418.67	0.606495			99.2068	0.0936	0.0448	0.4681	0.606495	98.9291	1.64882
		48	1.3	0.272857	1418.66	1418.79	1418.9	1419.43	0.765242			85.8175	0.1239	0.1082	0.5332	0.765242	78.4066	1.30678
		48	1.3	0.272277	1419.44	1419.58	1419.69	1420.23	0.793735			85.6352	0.1466	0.1058	0.5414	0.793735	75.592	1.25987
		48	1.3	0.280325	1420.23	1420.3	1420.4	1421.01	0.170958			88.1663	0.0773	0.7042	0.6106	0.170958	350.963	5.84938
		48	1.3	0.298545	1421.01	1421.12	1421.18	1421.68	0.675692			93.8968	0.1099	0.0611	0.5047	0.675692	88.7978	1.47996
		48	1.3	0.268782	1421.68	1421.86	1421.96	1422.44	0.761171			84.5358	0.1791	0.1017	0.4803	0.761171	78.8259	1.31376
		48	1.3	0.269677	1422.45	1422.61	1422.68	1423.3	0.850721			84.8172	0.1547	0.0733	0.6227	0.850721	70.5284	1.17547
		48	1.3	0.295437	1423.22	1423.35	1423.45	1424	0.781523			92.919	0.1373	0.0947	0.5495	0.781523	76.7731	1.27955
		48	1.3	0.279173	1424	1424.11	1424.21	1424.72	0.720467			87.8039	0.1136	0.098	0.5088	0.720467	83.2793	1.38799
		48	1.3	0.277123	1424.75	1424.86	1424.97	1425.59	0.219061			87.1591	0.1173	0.7286	0.6268	0.219061	273.896	4.56494
		48	1.3	0.300474	1425.58	1425.64	1425.74	1426.26	0.675692			94.5035	0.0529	0.1018	0.521	0.675692	88.7978	1.47996
		48	1.3	0.240002	1426.24	1426.43	1426.51	1427	0.765242			75.484	0.1873	0.0854	0.4926	0.765242	78.4066	1.30678
		48	1.3	0.278352	1426.99	1427.13	1427.24	1427.78	0.789664			87.5457	0.142	0.1063	0.5414	0.789664	75.9817	1.26636
		48	1.3	0.240783	1427.8	1427.85	1427.89	1428.45	0.0913706			75.7298	0.0529	0.5943	0.5558	0.0913706	656.667	10.9444
		48	1.3	0.326591	1428.45	1428.55	1428.67	1429.21	0.761171			102.718	0.0977	0.118	0.5454	0.761171	78.8259	1.31376
		48	1.3	0.319104	1429.22	1429.34	1429.42	1430.01	0.797805			100.363	0.1237	0.0839	0.5902	0.797805	75.2063	1.25344
		48	1.3	0.318874	1430.01	1430.12	1430.18	1430.68	0.667551			100.29	0.1156	0.0513	0.5007	0.667551	89.8807	1.49801
		48	1.3	0.241689	1430.66	1430.83	1430.94	1431.43	0.769312			76.0148	0.1669	0.1058	0.4966	0.769312	77.9917	1.29986
		48	1.3	0.240144	1431.45	1431.59	1431.68	1432.19	0.740819			75.5287	0.1424	0.0896	0.5088	0.740819	80.9914	1.34986
		48	1.3	0.285362	1432.19	1432.31	1432.41	1433	0.805946			89.7504	0.118	0.1018	0.5861	0.805946	74.4467	1.24078
		48	1.3	0.273972	1433	1433.11	1433.16	1433.63	0.630917			86.1682	0.1139	0.0449	0.4722	0.630917	95.0996	1.58499
		48	1.3	0.257154	1433.64	1433.84	1433.87	1434.41	0.773383			80.8785	0.1954	0.0325	0.5455	0.773383	77.5813	1.29302
		48	1.3	0.299131	1434.41	1434.54	1434.62	1435.21	0.797805			94.0809	0.1262	0.0854	0.5862	0.797805	75.2063	1.25344
		48	1.3	0.340415	1435.21	1435.3	1435.4	1435.94	0.725989			107.065	0.0899	0.0933	0.5428	0.725989	82.6459	1.37743
		48	1.3	0.275573	1435.94	1436.1	1436.15	1436.64	0.694593			86.6718	0.1584	0.0478	0.4884	0.694593	86.3815	1.43969
		48	1.3	0.256498	1436.62	1436.78	1436.86	1437.41	0.785594			80.6723	0.1587	0.0815	0.5454	0.785594	76.3753	1.27292
		48	1.3	0.303695	1437.4	1437.54	1437.64	1438.08	0.671622			95.5163	0.1339	0.1063	0.4314	0.671622	89.336	1.48893
		48	1.3	0.265713	1438.08	1438.25	1438.35	1438.84	0.761171			83.5704	0.171	0.1058	0.4844	0.761171	78.8259	1.31376
		48	1.3	0.281284	1438.83	1438.99	1439.07	1439.56	0.724537			88.4677	0.1588	0.0773	0.4885	0.724537	82.8115	1.38019
		48	1.3	0.307328	1439.61	1439.74	1439.81	1440.33	0.724537			96.6589	0.1369	0.0666	0.5211	0.724537	82.8115	1.38019
		48	1.4	0.285707	4730.51	4730.6	4730.7	4731.34	0.191647			89.859	0.0896	0.7449	0.6428	0.191647	313.075	5.21792
		48	1.4	0.316236	4731.34	4731.45	4731.55	4732.14	0.797805			99.4606	0.114	0.0976	0.5862	0.797805	75.2063	1.25344
		48	1.4	0.364689	4732.13	4732.29	4732.35	4732.93	0.801876			114.7	0.1607	0.0551	0.5861	0.801876	74.8246	1.24708
		48	1.4	0.361767	4732.95	4733.09	4733.14	4733.67	0.724537			113.781	0.14	0.0554	0.5291	0.724537	82.8115	1.38019
		48	1.4	0.287756	4733.67	4733.82	4733.93	4734.51	0.84258			90.5034	0.148	0.1085	0.5861	0.84258	71.2099	1.18683
		48	1.4	0.28263	4734.52	4734.63	4734.72	4735.31	0.793735			88.8913	0.1099	0.0895	0.5943	0.793735	75.592	1.25987
		48	1.4	0.342585	4735.32	4735.46	4735.52	4736.12	0.805946			107.748	0.1465	0.057	0.6024	0.805946	74.4467	1.24078
		48	1.4	0.413855	4736.15	4736.26	4736.33	4736.96	0.802033			130.163	0.1035	0.0676	0.6309	0.802033	74.8098	1.24683
		48	1.4	0.377527	4736.96	4737.06	4737.14	4737.78	0.822228			118.738	0.1012	0.0779	0.6431	0.822228	72.9725	1.21621
		48	1.4	0.30123	4737.79	4737.86	4737.99	4738.62	0.834439			94.7413	0.077	0.1305	0.6269	0.834439	71.9046	1.19841
		48	1.4	0.283283	4738.61	4738.77	4738.81	4739.52	0.907707			89.0964	0.1559	0.0394	0.7124	0.907707	66.1006	1.10168
		48	1.4	0.378347	4739.52	4739.64	4739.71	4740.35	0.826298			118.995	0.1203	0.0669	0.6391	0.826298	72.613	1.21022
		48	1.4	0.305343	4740.33	4740.45	4740.54	4741.19	0.862932			96.0349	0.121	0.0947	0.6472	0.862932	69.5304	1.15884
		48	1.4	0.28754	4741.22	4741.33	4741.4	4742	0.787812			90.4354	0.1142	0.0712	0.6024	0.787812	76.1603	1.26934
		48	1.4	0.275339	4742.01	4742.14	4742.19	4742.78	0.772588			86.5981	0.1322	0.0461	0.5942	0.772588	77.6611	1.29435
		48	1.4	0.246252	4742.81	4742.94	4743.04	4743.57	0.767422			77.4498	0.1284	0.1017	0.5373	0.767422	78.1838	1.30306
		48	1.4	0.287122	4743.59	4743.72	4743.78	4744.42	0.825602			90.3039	0.1307	0.0558	0.6391	0.825602	72.6742	1.21124
		48	1.4	0.278283	4744.42	4744.47	4744.56	4745.13	0.712326			87.5241	0.0529	0.0855	0.5739	0.712326	84.2311	1.40385
		48	1.4	0.308079	4745.13	4745.27	4745.33	4745.89	0.765242			96.8952	0.1425	0.0611	0.5617	0.765242	78.4066	1.30678
		48	1.4	0.329083	4745.89	4745.99	4746.09	4746.69	0.801876			103.501	0.1018	0.1017	0.5984	0.801876	74.8246	1.24708
		48	1.4	0.341401	4746.69	4746.82	4746.88	4747.41	0.720467			107.376	0.1302	0.057	0.5333	0.720467	83.2793	1.38799
		48	1.4	0.375476	4747.41	4747.54	4747.62	4748.12	0.704185			118.092	0.1315	0.0761	0.4966	0.704185	85.2049	1.42008
		48	1.4	0.258652	4748.14	4748.3	4748.37	4748.89	0.755638			81.3497	0.1655	0.0651	0.5251	0.755638	79.4031	1.32338
		48	1.4	0.287912	4748.92	4749.02	4749.08	4749.63	0.715565			90.5524	0.109	0.057	0.5495	0.715565	83.8498	1.3975
		48	1.4	0.34979	4749.62	4749.73	4749.82	4750.39	0.769312			110.014	0.114	0.0855	0.5698	0.769312	77.9917	1.29986
		48	1.4	0.407518	4750.39	4750.52	4750.57	4751.13	0.740819			128.17	0.1245	0.0546	0.5617	0.740819	80.9914	1.34986
		48	1.4	0.310892	4751.14	4751.28	4751.34	4751.93	0.793735			97.78	0.1467	0.0568	0.5902	0.793735	75.592	1.25987
		48	1.4	0.263959	4751.93	4752.09	4752.13	4752.67	0.74489			83.0189	0.1584	0.0452	0.5413	0.74489	80.5489	1.34248
		48	1.4	0.257739	4752.67	4752.77	4752.86	4753.39	0.719823			81.0627	0.097	0.0896	0.5332	0.719823	83.3538	1.38923
		48	1.4	0.368374	4753.39	4753.49	4753.59	4754.12	0.724537			115.859	0.0958	0.0996	0.5291	0.724537	82.8115	1.38019
		48	1.4	0.308536	4754.12	4754.26	4754.31	4754.83	0.712326			97.039	0.1414	0.054	0.517	0.712326	84.2311	1.40385
		48	1.4	0.262487	4754.85	4754.96	4755.01	4755.56	0.706624			82.5559	0.1124	0.0448	0.5495	0.706624	84.9108	1.41518
		48	1.4	0.385415	4755.57	4755.67	4755.74	4756.29	0.716397			121.218	0.0962	0.0747	0.5455	0.716397	83.7525	1.39588
		48	1.4	0.268704	4756.29	4756.38	4756.48	4756.99	0.708256			84.5113	0.0895	0.1018	0.5169	0.708256	84.7152	1.41192
		48	1.4	0.29528	4756.99	4757.07	4757.16	4757.69	0.696044			92.8697	0.0773	0.0896	0.5291	0.696044	86.2014	1.43669
		48	1.4	0.338192	4757.68	4757.83	4757.88	4758.37	0.691974			106.366	0.1546	0.0448	0.4925	0.691974	86.7085	1.44514
		48	1.4	0.349617	4758.38	4758.45	4758.57	4759.09	0.708256			109.96	0.0672	0.1282	0.5128	0.708256	84.7152	1.41192
		48	1.4	0.275278	4759.07	4759.21	4759.26	4759.74	0.667551			86.5789	0.1343	0.057	0.4762	0.667551	89.8807	1.49801
		48	1.4	0.281573	4759.79	4759.89	4759.94	4760.44	0.654522			88.5589	0.105	0.0488	0.5007	0.654522	91.67	1.52783
		48	1.5	0.487058	4880.09	4880.18	4880.23	4880.83	0.748341			153.187	0.0909	0.055	0.6024	0.748341	80.1773	1.33629
		48	1.5	0.461654	4880.83	4880.96	4881.02	4881.51	0.687903			145.197	0.1307	0.0606	0.4966	0.687903	87.2215	1.45369
		48	1.5	0.408352	4881.54	4881.66	4881.71	4882.18	0.643807			128.432	0.1188	0.057	0.4681	0.643807	93.1956	1.55326
		48	1.5	0.427313	4882.19	4882.3	4882.36	4882.87	0.683833			134.396	0.1134	0.0616	0.5088	0.683833	87.7407	1.46235
		48	1.5	0.392067	4882.9	4883	4883.04	4883.54	0.648991			123.311	0.1076	0.0325	0.5089	0.648991	92.4512	1.54085
		48	1.5	0.424702	4883.58	4883.67	4883.71	4884.26	0.678749			133.575	0.0845	0.0435	0.5507	0.678749	88.3979	1.4733
		48	1.5	0.414209	4884.25	4884.3	4884.4	4884.86	0.601763			130.275	0.045	0.0968	0.4599	0.601763	99.7071	1.66178
		48	1.5	0.377619	4884.85	4885	4885.09	4885.5	0.643865			118.767	0.1473	0.0895	0.4071	0.643865	93.1872	1.55312
		48	1.5	0.466729	4885.51	4885.64	4885.69	4886.12	0.610565			146.793	0.128	0.0511	0.4314	0.610565	98.2696	1.63783
		48	1.5	0.420627	4886.14	4886.26	4886.32	4886.8	0.663481			132.293	0.1179	0.0653	0.4803	0.663481	90.4321	1.5072
		48	1.5	0.364088	4886.81	4886.91	4886.98	4887.47	0.663326			114.511	0.0975	0.0774	0.4884	0.663326	90.4532	1.50755
		48	1.5	0.586242	4887.52	4887.61	4887.65	4888.17	0.652423			184.381	0.0939	0.0354	0.5231	0.652423	91.9649	1.53275
		48	1.5	0.474806	4888.18	4888.3	4888.33	4888.8	0.625314			149.333	0.1203	0.0341	0.471	0.625314	95.9517	1.5992
		48	1.5	0.438138	4888.86	4888.96	4889	4889.48	0.614462			137.801	0.101	0.0338	0.4797	0.614462	97.6464	1.62744
		48	1.5	0.420001	4889.49	4889.59	4889.66	4890.18	0.687903			132.096	0.0933	0.0776	0.517	0.687903	87.2215	1.45369
		48	1.5	0.388447	4890.2	4890.29	4890.33	4890.82	0.613479			122.172	0.0874	0.0447	0.4814	0.613479	97.8029	1.63005
		48	1.5	0.486734	4890.81	4890.95	4891.01	4891.53	0.721673			153.085	0.1464	0.0571	0.5181	0.721673	83.1401	1.38567
		48	1.5	0.441737	4891.52	4891.63	4891.67	4892.2	0.68262			138.933	0.1169	0.0407	0.525	0.68262	87.8967	1.46494
		48	1.5	0.428827	4892.1	4892.32	4892.37	4892.69	0.586246			134.872	0.2223	0.0462	0.3177	0.586246	102.346	1.70577
		48	1.5	0.427074	4892.87	4892.96	4893.04	4893.52	0.644407			134.321	0.0847	0.0786	0.4812	0.644407	93.1089	1.55181
		48	1.5	0.436521	4893.52	4893.6	4893.72	4894.05	0.53038			137.292	0.0849	0.117	0.3285	0.53038	113.127	1.88544
		48	1.5	0.363681	4894.05	4894.2	4894.28	4894.62	0.572075			114.383	0.1557	0.0787	0.3377	0.572075	104.881	1.74802
		48	1.5	0.483514	4894.62	4894.73	4894.78	4895.17	0.54586			152.072	0.1103	0.0516	0.384	0.54586	109.918	1.83197
		48	1.5	0.427998	4895.17	4895.27	4895.36	4895.86	0.68929			134.612	0.1038	0.0858	0.4997	0.68929	87.046	1.45077
		48	1.5	0.389371	4895.88	4895.92	4896.03	4896.52	0.636994			122.463	0.0402	0.1157	0.4811	0.636994	94.1924	1.56987
		48	1.5	0.494028	4896.54	4896.59	4896.67	4897.2	0.661932			155.379	0.0464	0.0778	0.5378	0.661932	90.6437	1.51073
		48	1.5	0.462635	4897.24	4897.35	4897.4	4897.91	0.672705			145.505	0.1092	0.05	0.5135	0.672705	89.1921	1.48654
		48	1.5	0.40714	4897.93	4898.05	4898.11	4898.57	0.639391			128.051	0.1166	0.0556	0.4672	0.639391	93.8393	1.56399
		48	1.5	0.479509	4898.64	4898.72	4898.8	4899.3	0.660554			150.813	0.0829	0.0781	0.4996	0.660554	90.8328	1.51388
		48	1.5	0.422944	4899.3	4899.42	4899.54	4899.99	0.694882			133.022	0.1259	0.1156	0.4534	0.694882	86.3455	1.43909
		48	1.5	0.518338	4900.02	4900.1	4900.16	4900.66	0.633104			163.025	0.0826	0.0602	0.4903	0.633104	94.7711	1.57952
		48	1.5	0.462255	4900.67	4900.77	4900.84	4901.3	0.637785			145.386	0.1093	0.0659	0.4626	0.637785	94.0755	1.56793
		48	1.5	0.425409	4901.33	4901.42	4901.47	4901.93	0.599154			133.797	0.0949	0.0487	0.4555	0.599154	100.141	1.66902
		48	1.5	0.525856	4901.96	4902.05	4902.14	4902.57	0.607469			165.389	0.086	0.0866	0.4348	0.607469	98.7704	1.64617
		48	1.5	0.431755	4902.6	4902.7	4902.76	4903.11	0.511004			135.793	0.0993	0.0647	0.347	0.511004	117.416	1.95693
		48	1.5	0.481325	4903.1	4903.2	4903.26	4903.57	0.46269			151.384	0.0968	0.0604	0.3054	0.46269	129.676	2.16127
		48	1.5	0.474829	4903.57	4903.65	4903.75	4904.01	0.448654			149.341	0.0866	0.0938	0.2683	0.448654	133.733	2.22889
		48	1.5	0.405295	4904.03	4904.07	4904.14	4904.41	0.377497			127.471	0.0398	0.0694	0.2683	0.377497	158.942	2.64903
		48	1.5	0.41909	4904.44	4904.48	4904.57	4904.88	0.435914			131.81	0.038	0.0926	0.3053	0.435914	137.642	2.29403
		48	1.5	0.448016	4904.91	4904.95	4905.07	4905.56	0.656608			140.907	0.046	0.1156	0.495	0.656608	91.3787	1.52298
		48	1.5	0.470592	4905.56	4905.7	4905.78	4906.34	0.77256			148.008	0.1328	0.08	0.5598	0.77256	77.6638	1.2944
		48	1.5	0.408577	4906.33	4906.45	4906.54	4907.01	0.680038			128.503	0.1249	0.0879	0.4672	0.680038	88.2303	1.47051
		48	1.5	0.431441	4907.01	4907.1	4907.17	4907.63	0.615273			135.694	0.0888	0.0731	0.4534	0.615273	97.5178	1.6253
		48	1.5	0.388136	4907.63	4907.73	4907.79	4908.14	0.508872			122.074	0.1018	0.0601	0.347	0.508872	117.908	1.96513
		48	1.5	0.442315	4908.14	4908.25	4908.29	4908.7	0.564385			139.114	0.1156	0.0416	0.4071	0.564385	106.31	1.77184
		48	1.5	0.532016	4908.73	4908.84	4908.88	4909.37	0.643029			167.326	0.1156	0.0316	0.4958	0.643029	93.3084	1.55514
		48	1.5	0.419976	4909.39	4909.5	4909.53	4910.04	0.643274			132.088	0.1054	0.0353	0.5026	0.643274	93.2728	1.55455
		48	1.6	0.603177	5025	5025.08	5025.17	5025.57	0.573638			189.708	0.084	0.0872	0.4025	0.573638	104.596	1.74326
		48	1.6	0.580018	5025.61	5025.71	5025.78	5026.16	0.550234			182.424	0.1062	0.0694	0.3747	0.550234	109.045	1.81741
		48	1.6	0.709311	5026.17	5026.27	5026.36	5026.74	0.564385			223.088	0.099	0.0861	0.3793	0.564385	106.31	1.77184
		48	1.6	0.680199	5026.74	5026.87	5026.93	5027.3	0.559759			213.932	0.126	0.0637	0.37	0.559759	107.189	1.78648
		48	1.6	0.593911	5027.3	5027.46	5027.54	5027.94	0.638403			186.794	0.1573	0.0787	0.4024	0.638403	93.9845	1.56641
		48	1.6	0.60545	5027.95	5028.05	5028.08	5028.49	0.539319			190.423	0.0927	0.036	0.4107	0.539319	111.251	1.85419
		48	1.6	0.447642	5028.53	5028.65	5028.68	5029.12	0.592682			140.79	0.1208	0.037	0.4349	0.592682	101.235	1.68725
		48	1.6	0.37802	5029.11	5029.23	5029.27	5029.61	0.503298			118.893	0.1193	0.0428	0.3412	0.503298	119.214	1.9869
		48	1.6	0.465919	5029.62	5029.75	5029.83	5030.13	0.204192			146.538	0.1269	0.3793	0.3021	0.204192	293.841	4.89735
		48	1.6	0.589099	5030.11	5030.29	5030.34	5030.7	0.587516			185.28	0.1758	0.0509	0.3608	0.587516	102.125	1.70208
		48	1.6	0.449589	5030.67	5030.78	5030.86	5031.13	0.462611			141.402	0.1111	0.0837	0.2678	0.462611	129.699	2.16164
		48	1.6	0.59881	5031.13	5031.27	5031.33	5031.71	0.573638			188.334	0.1387	0.0602	0.3747	0.573638	104.596	1.74326
		48	1.6	0.411678	5031.71	5031.78	5031.86	5032.28	0.564385			129.479	0.0694	0.0729	0.4221	0.564385	106.31	1.77184
		48	1.6	0.366068	5032.27	5032.33	5032.39	5032.87	0.601394			115.134	0.0601	0.0617	0.4796	0.601394	99.7682	1.6628
		48	1.6	0.420863	5032.87	5032.93	5032.99	5033.47	0.596768			132.368	0.0555	0.0694	0.4718	0.596768	100.542	1.67569
		48	1.6	0.404946	5033.46	5033.52	5033.59	5034.01	0.54274			127.361	0.0524	0.074	0.4164	0.54274	110.55	1.8425
		48	1.6	0.425784	5034.08	5034.14	5034.19	5034.66	0.587516			133.915	0.0596	0.056	0.4719	0.587516	102.125	1.70208
		48	1.6	0.373035	5034.67	5034.75	5034.8	5035.28	0.60192			117.325	0.0792	0.0509	0.4718	0.60192	99.681	1.66135
		48	1.6	0.384825	5035.28	5035.38	5035.42	5035.88	0.60602			121.033	0.1018	0.0416	0.4627	0.60602	99.0066	1.65011
		48	1.6	0.476122	5035.87	5036.03	5036.08	5036.55	0.680038			149.747	0.1619	0.0509	0.4672	0.680038	88.2303	1.47051
		48	1.6	0.641576	5036.52	5036.65	5036.72	5037.28	0.763308			201.785	0.1308	0.0681	0.5644	0.763308	78.6052	1.31009
		48	1.6	0.36539	5037.28	5037.32	5037.4	5037.89	0.60602			114.92	0.037	0.0786	0.4904	0.60602	99.0066	1.65011
		48	1.6	0.306249	5037.88	5037.96	5038.03	5038.5	0.629151			96.3197	0.0833	0.0694	0.4765	0.629151	95.3666	1.58944
		48	1.6	0.359231	5038.48	5038.58	5038.68	5039.1	0.619899			112.983	0.1018	0.1018	0.4163	0.619899	96.79	1.61317
		48	1.6	0.526783	5039.12	5039.26	5039.31	5039.72	0.596768			165.681	0.1379	0.0564	0.4025	0.596768	100.542	1.67569
		48	1.6	0.408372	5039.71	5039.81	5039.85	5040.31	0.601394			128.439	0.0937	0.0497	0.458	0.601394	99.7682	1.6628
		48	1.6	0.30827	5040.32	5040.41	5040.46	5040.93	0.60602			96.9554	0.0925	0.0417	0.4718	0.60602	99.0066	1.65011
		48	1.6	0.33504	5040.92	5041.03	5041.08	5041.53	0.60602			105.375	0.1018	0.0509	0.4533	0.60602	99.0066	1.65011
		48	1.6	0.389069	5041.55	5041.62	5041.73	5042.08	0.527377			122.368	0.0694	0.1064	0.3515	0.527377	113.771	1.89618
		48	1.6	0.360496	5042.16	5042.23	5042.28	5042.66	0.498225			113.381	0.068	0.0509	0.3793	0.498225	120.428	2.00713
		48	1.6	0.48452	5042.64	5042.74	5042.84	5043.18	0.532003			152.389	0.0916	0.1073	0.3331	0.532003	112.781	1.87969
		48	1.6	0.483532	5043.17	5043.32	5043.36	5043.67	0.49962			152.078	0.148	0.0416	0.31	0.49962	120.091	2.00152
		48	1.6	0.543527	5043.67	5043.75	5043.87	5044.22	0.550507			170.947	0.0879	0.111	0.3516	0.550507	108.99	1.81651
		48	1.6	0.599173	5044.2	5044.35	5044.42	5044.85	0.647655			188.449	0.148	0.0694	0.4303	0.647655	92.6419	1.54403
		48	1.6	0.632484	5044.86	5044.96	5045.06	5045.47	0.610646			198.925	0.1022	0.106	0.4024	0.610646	98.2565	1.63761
		48	1.6	0.622598	5045.45	5045.57	5045.68	5046.1	0.643029			195.816	0.1185	0.1128	0.4117	0.643029	93.3084	1.55514
		48	1.6	0.542195	5046.1	5046.18	5046.28	5046.73	0.638403			170.528	0.0847	0.1003	0.4534	0.638403	93.9845	1.56641
		48	1.6	0.352942	5046.82	5046.89	5046.94	5047.42	0.602916			111.005	0.0755	0.0463	0.4811	0.602916	99.5164	1.65861
		48	1.6	0.4262	5047.43	5047.51	5047.57	5048.06	0.629151			134.046	0.0787	0.0601	0.4904	0.629151	95.3666	1.58944
		48	1.6	0.351244	5048.05	5048.13	5048.24	5048.66	0.610646			110.471	0.0787	0.1156	0.4164	0.610646	98.2565	1.63761
		48	1.6	0.400749	5048.68	5048.74	5048.84	5049.27	0.591013			126.041	0.0636	0.0972	0.4302	0.591013	101.521	1.69201
		48	1.6	0.360231	5049.25	5049.34	5049.44	5049.86	0.610646			113.298	0.0879	0.1064	0.4164	0.610646	98.2565	1.63761
		48	1.6	0.361486	5049.86	5049.94	5049.99	5050.33	0.471863			113.692	0.0787	0.0555	0.3377	0.471863	127.156	2.11926
		48	1.6	0.675456	5050.32	5050.43	5050.5	5050.92	0.592142			212.441	0.1064	0.074	0.4117	0.592142	101.327	1.68878
		48	1.6	0.705257	5050.91	5051.04	5051.11	5051.52	0.615273			221.813	0.132	0.0715	0.4117	0.615273	97.5178	1.6253
		48	1.6	0.560957	5051.53	5051.65	5051.73	5052.13	0.601394			176.429	0.1203	0.0786	0.4025	0.601394	99.7682	1.6628
		48	1.6	0.648787	5052.12	5052.25	5052.34	5052.78	0.652281			204.053	0.1249	0.0879	0.4395	0.652281	91.9848	1.53308
		48	1.6	0.652355	5052.77	5052.86	5052.93	5053.38	0.615273			205.175	0.0954	0.0665	0.4533	0.615273	97.5178	1.6253
		48	1.6	0.54769	5053.39	5053.5	5053.57	5054.03	0.643029			172.256	0.1111	0.0694	0.4626	0.643029	93.3084	1.55514
		48	1.6	0.519231	5054.04	5054.17	5054.2	5054.69	0.653952			163.306	0.1312	0.0323	0.4904	0.653952	91.7499	1.52916
		48	1.6	0.390237	5054.71	5054.81	5054.89	5055.3	0.58577			122.735	0.0954	0.0786	0.4117	0.58577	102.429	1.70715
		48	1.7	0.45575	5270.59	5270.72	5270.8	5271.38	0.786439			143.34	0.1325	0.0757	0.5783	0.786439	76.2933	1.27156
		48	1.7	0.382498	5271.38	5271.53	5271.6	5272.17	0.791065			120.301	0.1452	0.0722	0.5737	0.791065	75.8471	1.26412
		48	1.7	0.379483	5272.17	5272.29	5272.33	5272.9	0.726299			119.353	0.1156	0.037	0.5737	0.726299	82.6106	1.37684
		48	1.7	0.424562	5272.91	5272.98	5273.1	5273.62	0.712421			133.531	0.074	0.1157	0.5227	0.712421	84.2199	1.40366
		48	1.7	0.468586	5273.64	5273.76	5273.85	5274.33	0.698543			147.377	0.1259	0.0916	0.4811	0.698543	85.8931	1.43155
		48	1.7	0.361907	5274.33	5274.4	5274.53	5275.04	0.703169			113.825	0.0694	0.1249	0.5088	0.703169	85.328	1.42213
		48	1.7	0.426529	5275.04	5275.19	5275.24	5275.71	0.670786			134.15	0.1456	0.0487	0.4765	0.670786	89.4473	1.49079
		48	1.7	0.413932	5275.73	5275.81	5275.96	5276.43	0.703169			130.188	0.0881	0.1432	0.4719	0.703169	85.328	1.42213
		48	1.7	0.370814	5276.43	5276.53	5276.58	5277.07	0.638403			116.626	0.0972	0.0509	0.4903	0.638403	93.9845	1.56641
		48	1.7	0.451141	5277.08	5277.21	5277.29	5277.74	0.656908			141.89	0.126	0.0822	0.4487	0.656908	91.3371	1.52228
		48	1.7	0.358535	5277.74	5277.84	5277.99	5278.47	0.721673			112.765	0.0998	0.15	0.4719	0.721673	83.1401	1.38567
		48	1.7	0.339337	5278.47	5278.55	5278.59	5279.07	0.60602			106.726	0.0833	0.0462	0.4765	0.60602	99.0066	1.65011
		48	1.7	0.435541	5279.07	5279.22	5279.27	5279.74	0.66616			136.984	0.1508	0.0435	0.4719	0.66616	90.0685	1.50114
		48	1.7	0.429375	5279.74	5279.85	5279.95	5280.38	0.643029			135.045	0.1109	0.1019	0.4302	0.643029	93.3084	1.55514
		48	1.7	0.359778	5280.38	5280.5	5280.58	5281.03	0.652281			113.155	0.1246	0.0789	0.4488	0.652281	91.9848	1.53308
		48	1.7	0.350745	5281.03	5281.14	5281.21	5281.68	0.647272			110.314	0.106	0.074	0.4672	0.647272	92.6967	1.54494
		48	1.7	0.350955	5281.69	5281.79	5281.89	5282.31	0.619899			110.38	0.0925	0.1018	0.4256	0.619899	96.79	1.61317
		48	1.7	0.436786	5282.33	5282.46	5282.53	5283.03	0.702398			137.375	0.1307	0.0682	0.5035	0.702398	85.4216	1.42369
		48	1.7	0.347788	5283.03	5283.13	5283.18	5283.64	0.602165			109.384	0.0979	0.0509	0.4534	0.602165	99.6405	1.66068
		48	1.7	0.322101	5283.64	5283.78	5283.83	5284.28	0.640554			101.305	0.1343	0.0529	0.4533	0.640554	93.6689	1.56115
		48	1.7	0.269549	5284.28	5284.39	5284.48	5284.84	0.555133			84.7769	0.111	0.0926	0.3515	0.555133	108.082	1.80137
		48	1.7	0.315759	5284.84	5284.98	5285.02	5285.48	0.639536			99.3107	0.135	0.0465	0.458	0.639536	93.818	1.56363
		48	1.7	0.315115	5285.48	5285.58	5285.63	5286.04	0.559759			99.1081	0.1004	0.0476	0.4118	0.559759	107.189	1.78648
		48	1.7	0.311653	5286.04	5286.17	5286.23	5286.64	0.605264			98.0192	0.1334	0.0601	0.4117	0.605264	99.1303	1.65217
		48	1.7	0.323988	5286.64	5286.76	5286.84	5287.31	0.66616			101.899	0.1249	0.074	0.4673	0.66616	90.0685	1.50114
		48	1.7	0.329683	5287.26	5287.38	5287.43	5287.85	0.584174			103.69	0.1153	0.0525	0.4163	0.584174	102.709	1.71182
		48	1.7	0.286577	5287.86	5287.99	5288.04	5288.44	0.581366			90.1326	0.1326	0.0509	0.3979	0.581366	103.205	1.72009
		48	1.7	0.345835	5288.46	5288.57	5288.63	5289.04	0.577745			108.77	0.1061	0.0646	0.4071	0.577745	103.852	1.73087
		48	1.7	0.333649	5289.06	5289.17	5289.22	5289.66	0.592193			104.937	0.1018	0.0555	0.4348	0.592193	101.318	1.68864
		48	1.7	0.339336	5289.67	5289.8	5289.86	5290.26	0.585468			106.726	0.1265	0.0611	0.3978	0.585468	102.482	1.70804
		48	1.7	0.316852	5290.27	5290.37	5290.44	5290.82	0.546895			99.6546	0.0936	0.074	0.3793	0.546895	109.71	1.8285
		48	1.7	0.36677	5290.82	5290.96	5291.05	5291.44	0.619899			115.354	0.1434	0.0879	0.3886	0.619899	96.79	1.61317
		48	1.7	0.416222	5291.47	5291.57	5291.64	5292.05	0.583194			130.908	0.1002	0.0666	0.4164	0.583194	102.882	1.7147
		48	1.7	0.365012	5292.07	5292.17	5292.25	5292.66	0.595546			114.801	0.1013	0.0779	0.4163	0.595546	100.748	1.67913
		48	1.7	0.334306	5292.67	5292.79	5292.9	5293.26	0.592753			105.144	0.1209	0.1157	0.3562	0.592753	101.223	1.68704
		48	1.7	0.38221	5293.27	5293.4	5293.44	5293.9	0.632474			120.211	0.1386	0.0405	0.4534	0.632474	94.8656	1.58109
		48	1.7	0.333735	5293.9	5293.99	5294.04	5294.44	0.545881			104.964	0.0971	0.0463	0.4025	0.545881	109.914	1.8319
		48	1.7	0.408358	5294.44	5294.57	5294.62	5295.01	0.563352			128.434	0.1261	0.0533	0.384	0.563352	106.505	1.77509
		48	1.7	0.384866	5295.03	5295.15	5295.22	5295.62	0.588948			121.046	0.1198	0.0647	0.4045	0.588948	101.877	1.69794
		48	1.7	0.405513	5295.62	5295.77	5295.86	5296.26	0.641036			127.539	0.146	0.0926	0.4024	0.641036	93.5985	1.55998
		48	1.7	0.406919	5296.26	5296.37	5296.45	5296.84	0.58289			127.982	0.1126	0.0817	0.3886	0.58289	102.935	1.71559
		48	1.7	0.312177	5296.84	5296.95	5297.02	5297.43	0.587516			98.1841	0.1014	0.079	0.4071	0.587516	102.125	1.70208
		48	1.7	0.303486	5297.43	5297.53	5297.64	5297.98	0.549515			95.4507	0.1002	0.108	0.3413	0.549515	109.187	1.81979
		48	1.7	0.289459	5297.95	5298.08	5298.21	5298.55	0.592142			91.0389	0.1203	0.1387	0.3331	0.592142	101.327	1.68878
		48	1.7	0.35971	5298.55	5298.69	5298.73	5299.12	0.566204			113.134	0.1388	0.0388	0.3886	0.566204	105.969	1.76615
		48	1.7	0.305594	5299.14	5299.23	5299.32	5299.72	0.582552			96.1136	0.0878	0.0971	0.3976	0.582552	102.995	1.71658
		48	1.7	0.318309	5299.72	5299.84	5299.97	5300.29	0.564607			100.113	0.1205	0.1249	0.3192	0.564607	106.269	1.77114
	Pleural Inj	35	1	0.0385667	70.7501	70.8104	70.9357	71.6442	0.894023			77.2752	0.060287	0.125265	0.708471	0.894023	67.1123	1.11854		35	1	76.7112	0.0999467	0.107633	0.635649	0.843228	71.3431	1.18905		9.59781	0.0329775	0.0220981	0.0463169	0.0434386	3.76778	0.0627964
		35	1	0.0385518	71.6656	71.7074	71.8255	72.5129	0.847277			77.2455	0.041813	0.118078	0.687386	0.847277	70.8151	1.18025		35	1.1	121.821	0.104443	0.0775138	0.619572	0.801528	74.9775	1.24962		14.3961	0.0251478	0.0198076	0.0252699	0.0325006	3.05715	0.0509525
		35	1	0.0499082	72.5255	72.57	72.6858	73.4111	0.885589			100	0.044467	0.115782	0.72534	0.885589	67.7515	1.12919		35	1.2	86.9215	0.125025	0.0984746	0.516439	0.73994	84.5568	1.40928		13.1445	0.0331345	0.0348751	0.187485	0.179358	15.517	0.258616
		35	1	0.0362919	73.4233	73.4575	73.584	74.2082	0.784854			72.7174	0.034212	0.126512	0.62413	0.784854	76.4473	1.27412		35	1.3	80.1866	0.103267	0.0896083	0.6424	0.835282	75.1473	1.25246		15.4937	0.0375391	0.0341232	0.187693	0.197386	14.8238	0.247063
		35	1	0.0401964	74.2082	74.322	74.4443	75.098	0.889806			80.5407	0.113861	0.122296	0.653649	0.889806	67.4304	1.12384		35	1.4	116.272	0.125876	0.112463	0.401065	0.639408	94.4371	1.57395		15.4253	0.031927	0.0303083	0.042566	0.05173	7.61722	0.126954
		35	1	0.0408235	75.0937	75.1787	75.2329	75.954	0.860287			81.7971	0.084995	0.054169	0.721123	0.860287	69.7442	1.1624		35	1.5	97.2844	0.109462	0.110387	0.437604	0.638439	97.9339	1.63223		11.8382	0.0370634	0.0691393	0.0420495	0.0839128	33.5074	0.558457
		35	1	0.0385846	75.9498	76.0268	76.1354	76.8228	0.872938			77.3111	0.076941	0.108611	0.687386	0.872938	68.7334	1.14556		35	1.6	140.896	0.134527	0.109724	0.418291	0.662538	91.3256	1.52209		15.3709	0.0450868	0.0337121	0.0549491	0.0602425	8.66619	0.144437
		35	1	0.0359478	76.8228	76.8987	76.9999	77.6915	0.868721			72.0279	0.075907	0.10121	0.691603	0.868721	69.0671	1.15112		35	1.7	96.1083	0.0994341	0.104082	0.468834	0.672357	93.3669	1.55611		15.8092	0.0379441	0.0345645	0.135431	0.141617	16.9014	0.28169
		35	1	0.0430018	77.6957	77.7682	77.8939	78.4969	0.801247			86.1619	0.072546	0.125658	0.603044	0.801247	74.8832	1.24805
		35	1	0.0365347	78.4801	78.6277	78.6951	79.3108	0.830767			73.2039	0.147599	0.067473	0.615695	0.830767	72.2224	1.20371
		35	1	0.0374151	79.3193	79.4373	79.5596	80.188	0.868721			74.9678	0.118078	0.122296	0.628346	0.868721	69.0671	1.15112
		35	1	0.0471219	80.1838	80.307	80.4495	81.0398	0.85607			94.4172	0.123206	0.142471	0.590393	0.85607	70.0878	1.16813
		35	1	0.0398955	81.0483	81.1424	81.2423	81.8453	0.79703			79.9379	0.094134	0.099852	0.603044	0.79703	75.2795	1.25466
		35	1	0.0325079	81.8369	81.976	82.1026	82.7351	0.89824			65.1354	0.139164	0.126513	0.632564	0.89824	66.7973	1.11329
		35	1	0.0432391	82.7225	82.849	82.9671	83.5364	0.813899			86.6372	0.126513	0.118079	0.569307	0.813899	73.7193	1.22865
		35	1	0.0456176	83.549	83.6403	83.7557	84.3966	0.847635			91.403	0.091271	0.115367	0.640998	0.847635	70.7852	1.17975
		35	1	0.0380113	84.3999	84.5063	84.5695	85.1346	0.734768			76.1624	0.106421	0.063256	0.565091	0.734768	81.6585	1.36097
		35	1	0.0417965	85.1346	85.2333	85.3286	85.9696	0.834984			83.7468	0.098612	0.095374	0.640998	0.834984	71.8577	1.19763
		35	1	0.0413826	85.9612	86.0911	86.1931	86.8383	0.877155			82.9174	0.129959	0.101981	0.645215	0.877155	68.403	1.14005
		35	1	0.0361078	86.8383	86.9559	87.0619	87.6227	0.784379			72.3485	0.117564	0.105942	0.560873	0.784379	76.4936	1.27489
		35	1	0.0310839	87.7113	87.7619	87.8884	88.4914	0.780162			62.2821	0.050605	0.126513	0.603044	0.780162	76.9071	1.28179
		35	1	0.036059	88.5364	88.6264	88.7023	89.3517	0.815299			72.2507	0.089959	0.075908	0.649432	0.815299	73.5926	1.22654
		35	1	0.0418719	89.3517	89.4398	89.5626	90.1951	0.843418			83.8978	0.088113	0.122741	0.632564	0.843418	71.1391	1.18565
		35	1	0.0381855	90.9458	91.0671	91.1524	91.8145	0.868721			76.5114	0.121341	0.085297	0.662083	0.868721	69.0671	1.15112
		35	1	0.0355469	91.8019	91.9031	92.0422	92.6579	0.85607			71.2245	0.10121	0.139164	0.615695	0.85607	70.0878	1.16813
		35	1	0.0373848	92.6495	92.7944	92.8941	93.5604	0.910892			74.9072	0.144868	0.099724	0.6663	0.910892	65.8695	1.09783
		35	1	0.0350069	93.5604	93.6469	93.7417	94.4207	0.860287			70.1426	0.086464	0.094871	0.678952	0.860287	69.7442	1.1624
		35	1	0.0302832	94.4038	94.5294	94.6189	95.1966	0.792813			60.6779	0.12559	0.089482	0.577741	0.792813	75.6799	1.26133
		35	1	0.0297748	95.1924	95.3527	95.4792	96.1112	0.918796			59.6591	0.16025	0.126513	0.632033	0.918796	65.3029	1.08838
		35	1	0.0320476	96.019	96.1792	96.272	96.9045	0.885589			64.2132	0.16025	0.092776	0.632563	0.885589	67.7515	1.12919
		35	1	0.0445834	96.9214	96.9941	97.1027	97.7353	0.813899			89.3308	0.072682	0.108653	0.632563	0.813899	73.7193	1.22865
		35	1	0.0315645	97.748	97.8407	97.9377	98.6167	0.868721			63.2452	0.092776	0.096993	0.678952	0.868721	69.0671	1.15112
		35	1	0.0363784	98.6167	98.7052	98.8022	99.4264	0.809682			72.8907	0.088558	0.096994	0.624129	0.809682	74.1032	1.23505
		35	1	0.0404225	99.4221	99.5401	99.6878	100.219	0.79703			80.9938	0.117971	0.147706	0.531358	0.79703	75.2795	1.25466
		35	1.1	0.0585703	370.324	370.396	370.484	371.125	0.801247			117.356	0.07169	0.08795	0.64161	0.801247	74.8832	1.24805
		35	1.1	0.0625595	371.121	371.248	371.336	371.99	0.868721			125.349	0.12702	0.08806	0.65365	0.868721	69.0671	1.15112
		35	1.1	0.0543224	371.981	372.103	372.175	372.825	0.843418			108.845	0.1223	0.07169	0.64943	0.843418	71.1391	1.18565
		35	1.1	0.0647199	372.828	372.917	373.006	373.63	0.802188			129.678	0.0895	0.08855	0.62413	0.802188	74.7955	1.24659
		35	1.1	0.0660957	373.626	373.76	373.832	374.495	0.868721			132.435	0.13438	0.07225	0.66209	0.868721	69.0671	1.15112
		35	1.1	0.0561584	374.486	374.558	374.672	375.287	0.801247			112.524	0.07169	0.11387	0.61569	0.801247	74.8832	1.24805
		35	1.1	0.0672306	375.309	375.419	375.49	376.139	0.830213			134.709	0.11012	0.07066	0.64943	0.830213	72.2706	1.20451
		35	1.1	0.0558934	376.135	376.205	376.283	376.919	0.784379			111.992	0.07046	0.07713	0.63679	0.784379	76.4936	1.27489
		35	1.1	0.0484057	376.924	377.008	377.113	377.708	0.784379			96.9895	0.08434	0.10543	0.59461	0.784379	76.4936	1.27489
		35	1.1	0.0612664	377.718	377.761	377.843	378.454	0.736884			122.758	0.04338	0.08203	0.61148	0.736884	81.4239	1.35707
		35	1.1	0.0571525	378.511	378.598	378.625	379.294	0.782649			114.515	0.08683	0.02715	0.66867	0.782649	76.6627	1.27771
		35	1.1	0.0588292	379.302	379.391	379.475	380.078	0.775945			117.875	0.08856	0.08434	0.60305	0.775945	77.3251	1.28875
		35	1.1	0.0635294	380.082	380.209	380.264	380.905	0.822333			127.293	0.12652	0.05482	0.641	0.822333	72.9632	1.21605
		35	1.1	0.06836	380.913	381.018	381.086	381.689	0.775945			136.971	0.105	0.0679	0.60305	0.775945	77.3251	1.28875
		35	1.1	0.0648725	381.689	381.815	381.891	382.545	0.85607			129.984	0.12651	0.07591	0.65364	0.85607	70.0878	1.16813
		35	1.1	0.065072	382.554	382.638	382.709	383.346	0.792098			130.383	0.08363	0.07169	0.63678	0.792098	75.7482	1.26247
		35	1.1	0.073492	383.334	383.433	383.501	384.156	0.822333			147.254	0.09896	0.06848	0.65489	0.822333	72.9632	1.21605
		35	1.1	0.0607549	384.16	384.27	384.333	384.885	0.72534			121.733	0.10965	0.06325	0.55244	0.72534	82.7199	1.37866
		35	1.1	0.0635646	384.907	385.038	385.126	385.733	0.82655			127.363	0.13111	0.08817	0.60727	0.82655	72.5909	1.20985
		35	1.1	0.0530824	385.725	385.847	385.898	386.505	0.780162			106.36	0.1223	0.0506	0.60726	0.780162	76.9071	1.28179
		35	1.1	0.0793129	386.488	386.64	386.686	387.327	0.839201			158.918	0.15245	0.04575	0.641	0.839201	71.4966	1.19161
		35	1.1	0.0554301	387.323	387.437	387.53	388.141	0.818116			111.064	0.11386	0.09278	0.61148	0.818116	73.3393	1.22232
		35	1.1	0.0720297	388.145	388.235	388.301	388.896	0.750642			144.324	0.09018	0.06585	0.59461	0.750642	79.9316	1.33219
		35	1.1	0.0658363	388.913	389.039	389.098	389.722	0.809682			131.915	0.12652	0.05903	0.62413	0.809682	74.1032	1.23505
		35	1.1	0.0659753	389.731	389.838	389.9	390.507	0.775945			132.193	0.10688	0.0618	0.60726	0.775945	77.3251	1.28875
		35	1.1	0.0609668	390.515	390.621	390.667	391.283	0.767511			122.158	0.10542	0.04639	0.6157	0.767511	78.1748	1.30291
		35	1.1	0.0739035	391.287	391.403	391.473	392.055	0.767511			148.079	0.11587	0.06968	0.58196	0.767511	78.1748	1.30291
		35	1.1	0.0525153	392.077	392.139	392.249	392.864	0.787327			105.224	0.06199	0.10964	0.6157	0.787327	76.2072	1.27012
		35	1.1	0.0559836	392.86	392.97	393.046	393.665	0.805464			112.173	0.10964	0.07591	0.61991	0.805464	74.4912	1.24152
		35	1.1	0.0599005	393.653	393.761	393.855	394.462	0.809682			120.021	0.10777	0.09465	0.60726	0.809682	74.1032	1.23505
		35	1.1	0.0570456	394.469	394.53	394.648	395.26	0.790753			114.301	0.06089	0.11839	0.61148	0.790753	75.877	1.26462
		35	1.1	0.0533506	395.251	395.353	395.445	396.04	0.788596			106.897	0.10204	0.09195	0.59461	0.788596	76.0846	1.26808
		35	1.1	0.0458888	396.044	396.141	396.229	396.845	0.801247			91.9464	0.097	0.08856	0.61569	0.801247	74.8832	1.24805
		35	1.1	0.0549476	396.845	396.946	397.039	397.651	0.805464			110.097	0.10121	0.09278	0.61148	0.805464	74.4912	1.24152
		35	1.1	0.0556908	397.659	397.794	397.857	398.486	0.82655			111.586	0.13495	0.06325	0.62835	0.82655	72.5909	1.20985
		35	1.1	0.0575751	398.473	398.621	398.705	399.3	0.82655			115.362	0.1476	0.08434	0.59461	0.82655	72.5909	1.20985
		35	1.1	0.0592666	399.3	399.426	399.523	400.105	0.805464			118.751	0.12617	0.09733	0.58196	0.805464	74.4912	1.24152
		35	1.2	0.0445865	690.19	690.322	690.414	690.806	0.615695			89.337	0.13185	0.09166	0.39219	0.615695	97.4508	1.62418
		35	1.2	0.041264	690.776	690.941	691.034	691.595	0.818116			82.6797	0.16446	0.09278	0.56087	0.818116	73.3393	1.22232
		35	1.2	0.046894	691.586	691.679	691.772	692.21	0.62413			93.9604	0.09277	0.09278	0.43858	0.62413	96.1339	1.60223
		35	1.2	0.0552676	692.21	692.348	692.396	692.843	0.632564			110.739	0.13736	0.04819	0.44701	0.632564	94.8521	1.58087
		35	1.2	0.0483785	692.851	693.024	693.121	693.623	0.771728			96.935	0.17309	0.0968	0.50183	0.771728	77.7476	1.29579
		35	1.2	0.0441281	693.619	693.762	693.825	694.293	0.674735			88.4185	0.14338	0.06325	0.4681	0.674735	88.9239	1.48206
		35	1.2	0.0455286	694.298	694.416	694.525	695.006	0.708471			91.2247	0.11808	0.10964	0.48075	0.708471	84.6894	1.41149
		35	1.2	0.0456757	695.01	695.104	695.141	695.647	0.636781			91.5194	0.09394	0.03679	0.50605	0.636781	94.2239	1.5704
		35	1.2	0.0410267	695.635	695.703	695.812	696.238	0.603044			82.2044	0.06875	0.10836	0.42593	0.603044	99.4952	1.65825
		35	1.2	0.0406715	696.233	696.33	696.41	696.82	0.586176			81.4926	0.097	0.08012	0.40906	0.586176	102.358	1.70597
		35	1.2	0.0413758	696.811	696.967	697.085	697.431	0.619912			82.9038	0.15604	0.11808	0.3458	0.619912	96.7879	1.61313
		35	1.2	0.0426423	697.435	697.595	697.671	698.11	0.674735			85.4414	0.16025	0.07591	0.43858	0.674735	88.9239	1.48206
		35	1.2	0.0561795	698.114	698.207	698.291	698.759	0.645215			112.566	0.09248	0.08463	0.4681	0.645215	92.9923	1.54987
		35	1.2	0.0398924	698.764	698.886	698.966	699.447	0.683169			79.9317	0.12229	0.08013	0.48075	0.683169	87.826	1.46377
		35	1.2	0.0418842	699.447	699.532	699.586	700.071	0.62413			83.9226	0.08474	0.05442	0.48497	0.62413	96.1339	1.60223
		35	1.2	0.0358348	700.071	700.214	700.252	700.687	0.615695			71.8013	0.14338	0.03795	0.43436	0.615695	97.4508	1.62418
		35	1.2	0.0519302	700.691	700.826	700.927	701.298	0.607261			104.052	0.13495	0.10121	0.3711	0.607261	98.8043	1.64674
		35	1.2	0.0576047	701.281	701.433	701.509	701.804	0.522919			115.421	0.15184	0.07588	0.2952	0.522919	114.74	1.91234
		35	1.2	0.0472893	701.8	701.973	702.099	702.34	0.539788			94.7527	0.1729	0.12652	0.24037	0.539788	111.155	1.85258
		35	1.2	0.0523454	702.34	702.478	702.618	702.922	0.581959			104.883	0.13876	0.13957	0.30363	0.581959	103.1	1.71834
		35	1.2	0.0493855	702.922	703.059	703.221	703.546	0.62413			98.9528	0.13754	0.16187	0.32472	0.62413	96.1339	1.60223
		35	1.2	0.0486046	703.55	703.672	703.811	704.174	0.62413			97.3881	0.12237	0.13909	0.36267	0.62413	96.1339	1.60223
		35	1.2	0.0477342	704.191	704.308	704.431	704.857	0.6663			95.6439	0.11661	0.12377	0.42592	0.6663	90.0495	1.50082
		35	1.2	0.0418997	704.862	705.022	705.072	705.566	0.704254			83.9535	0.16025	0.05061	0.4934	0.704254	85.1965	1.41994
		35	1.2	0.0481431	705.557	705.712	705.836	706.308	0.750642			96.4634	0.155	0.12333	0.47231	0.750642	79.9316	1.33219
		35	1.2	0.0475216	706.363	706.443	706.595	707.202	0.839201			95.2181	0.08012	0.15182	0.60726	0.839201	71.4966	1.19161
		35	1.2	0.0480258	707.194	707.342	707.442	708.02	0.82655			96.2282	0.14887	0.09994	0.57774	0.82655	72.5909	1.20985
		35	1.2	0.0368819	708.042	708.101	708.239	708.733	0.690815			73.8995	0.05943	0.13798	0.4934	0.690815	86.8539	1.44756
		35	1.2	0.0345905	708.724	708.8	708.961	709.538	0.813899			69.3083	0.0759	0.16025	0.57775	0.813899	73.7193	1.22865
		35	1.2	0.0379458	709.547	709.691	709.766	710.327	0.780162			76.0311	0.14426	0.07503	0.56087	0.780162	76.9071	1.28179
		35	1.2	0.0348426	710.344	710.466	710.576	711.79	1.44646			69.8133	0.12213	0.10981	1.21452	1.44646	41.4805	0.691342
		35	1.2	0.0392456	711.786	711.902	712.001	712.608	0.822333			78.6356	0.1157	0.09937	0.60726	0.822333	72.9632	1.21605
		35	1.2	0.038726	712.633	712.747	712.912	713.502	0.869274			77.5946	0.11435	0.16453	0.59039	0.869274	69.0231	1.15039
		35	1.2	0.0368059	713.435	713.566	713.641	714.164	0.729557			73.7473	0.13073	0.07591	0.52291	0.729557	82.2417	1.3707
		35	1.2	0.038023	714.135	714.291	714.439	714.923	0.788596			76.1859	0.15603	0.1476	0.48496	0.788596	76.0846	1.26808
		35	1.2	0.0488913	714.936	715.002	715.071	715.75	0.813899			97.9625	0.06537	0.06958	0.67895	0.813899	73.7193	1.22865
		35	1.2	0.0382985	715.754	715.819	715.898	717.07	1.31573			76.738	0.06479	0.07859	1.17235	1.31573	45.602	0.760033
		35	1.2	0.0439186	717.062	717.221	717.264	717.981	0.919326			87.9989	0.15993	0.04249	0.7169	0.919326	65.2652	1.08775
		35	1.2	0.0278528	717.994	718.091	718.188	718.803	0.809682			55.8081	0.097	0.09699	0.6157	0.809682	74.1032	1.23505
		35	1.2	0.0349013	718.795	718.955	719.077	719.609	0.813899			69.9309	0.16025	0.1223	0.53135	0.813899	73.7193	1.22865
		35	1.2	0.0359812	719.596	719.757	719.849	720.498	0.902458			72.0947	0.16109	0.09193	0.64944	0.902458	66.4851	1.10809
		35	1.3	0.062594	1030.46	1030.63	1030.77	1031.61	1.14705			125.418	0.1686	0.1351	0.8434	1.14705	52.3081	0.871802
		35	1.3	0.0471442	1031.61	1031.74	1031.8	1032.74	1.1344			94.4618	0.1342	0.0556	0.9446	1.1344	52.8915	0.881525
		35	1.3	0.0468322	1032.75	1032.85	1032.98	1033.87	1.11981			93.8366	0.0945	0.1313	0.894	1.11981	53.5807	0.893012
		35	1.3	0.0440385	1033.88	1034.06	1034.12	1034.71	0.834984			88.239	0.1859	0.0587	0.5904	0.834984	71.8577	1.19763
		35	1.3	0.0381274	1034.71	1034.76	1034.88	1035.42	0.708471			76.3951	0.0472	0.1257	0.5356	0.708471	84.6894	1.41149
		35	1.3	0.0363648	1035.44	1035.52	1035.6	1036.16	0.716906			72.8634	0.0759	0.0801	0.5609	0.716906	83.693	1.39488
		35	1.3	0.0403638	1036.17	1036.24	1036.33	1036.82	0.649432			80.8762	0.0716	0.0928	0.485	0.649432	92.3884	1.53981
		35	1.3	0.0464844	1036.81	1036.93	1036.97	1037.53	0.716906			93.1397	0.121	0.0392	0.5567	0.716906	83.693	1.39488
		35	1.3	0.0445303	1037.54	1037.64	1037.72	1038.26	0.721123			89.2244	0.1057	0.0756	0.5398	0.721123	83.2036	1.38673
		35	1.3	0.0401223	1038.24	1038.33	1038.4	1038.94	0.700037			80.3922	0.0859	0.0659	0.5482	0.700037	85.7097	1.4285
		35	1.3	0.0155178	1038.93	1038.98	1039.01	1039.47	0.539788			31.0928	0.0506	0.0253	0.4638	0.539788	111.155	1.85258
		35	1.3	0.0375096	1039.54	1039.58	1039.68	1040.36	0.818116			75.1572	0.0422	0.097	0.6789	0.818116	73.3393	1.22232
		35	1.3	0.0442059	1040.34	1040.43	1040.5	1041.64	1.29886			88.5745	0.087	0.069	1.1428	1.29886	46.1942	0.769903
		35	1.3	0.040092	1041.62	1041.76	1041.91	1042.41	0.788596			80.3315	0.1427	0.1525	0.4934	0.788596	76.0846	1.26808
		35	1.3	0.0389571	1042.41	1042.53	1042.6	1043.28	0.868721			78.0575	0.1179	0.0718	0.679	0.868721	69.0671	1.15112
		35	1.3	0.033004	1043.27	1043.34	1043.4	1043.98	0.716906			66.1294	0.0759	0.0549	0.5861	0.716906	83.693	1.39488
		35	1.3	0.0396398	1044.01	1044.09	1044.19	1045.21	1.19765			79.4254	0.0825	0.0989	1.0163	1.19765	50.0979	0.834966
		35	1.3	0.034955	1045.22	1045.34	1045.45	1046.09	0.864504			70.0386	0.1203	0.1032	0.641	0.864504	69.404	1.15673
		35	1.3	0.0317517	1046.09	1046.15	1046.21	1046.79	0.704254			63.6203	0.0632	0.0633	0.5777	0.704254	85.1965	1.41994
		35	1.3	0.0356198	1046.81	1046.93	1047.09	1047.57	0.759076			71.3706	0.1244	0.1581	0.4766	0.759076	79.0434	1.31739
		35	1.3	0.0329768	1047.59	1047.66	1047.78	1048.23	0.640998			66.075	0.0632	0.1265	0.4513	0.640998	93.6041	1.56007
		35	1.3	0.0475117	1048.22	1048.36	1048.5	1049.01	0.784379			95.1983	0.1399	0.1384	0.5061	0.784379	76.4936	1.27489
		35	1.3	0.0411027	1048.98	1049.14	1049.21	1049.82	0.843418			82.3567	0.1602	0.0717	0.6115	0.843418	71.1391	1.18565
		35	1.3	0.0424297	1049.81	1049.93	1049.99	1050.54	0.733774			85.0156	0.1163	0.0609	0.5566	0.733774	81.7691	1.36282
		35	1.3	0.0293559	1050.54	1050.66	1050.72	1051.22	0.687386			58.8198	0.1223	0.059	0.5061	0.687386	87.2872	1.45479
		35	1.3	0.0465715	1051.23	1051.35	1051.43	1052.51	1.28621			93.3143	0.1265	0.0801	1.0796	1.28621	46.6486	0.777476
		35	1.3	0.0482939	1052.52	1052.6	1052.72	1053.34	0.818116			96.7654	0.0772	0.1252	0.6157	0.818116	73.3393	1.22232
		35	1.3	0.0447854	1053.33	1053.42	1053.54	1054.56	1.23561			89.7356	0.0879	0.123	1.0247	1.23561	48.5591	0.809318
		35	1.3	0.0513631	1054.58	1054.67	1054.76	1055.29	0.704254			102.915	0.0871	0.0858	0.5313	0.704254	85.1965	1.41994
		35	1.3	0.0356723	1055.36	1055.41	1055.51	1056.14	0.780162			71.4758	0.0542	0.1019	0.6241	0.780162	76.9071	1.28179
		35	1.3	0.0332678	1056.13	1056.19	1056.31	1056.86	0.729557			66.658	0.059	0.1181	0.5524	0.729557	82.2417	1.3707
		35	1.3	0.0406937	1056.86	1057	1057.06	1057.59	0.733774			81.5372	0.1375	0.0649	0.5314	0.733774	81.7691	1.36282
		35	1.3	0.0398288	1057.6	1057.7	1057.76	1058.37	0.771728			79.8042	0.1022	0.0665	0.603	0.771728	77.7476	1.29579
		35	1.3	0.0341049	1058.29	1058.46	1058.54	1059.17	0.877155			68.3353	0.1729	0.0717	0.6326	0.877155	68.403	1.14005
		35	1.3	0.037121	1059.15	1059.28	1059.32	1059.86	0.712688			74.3786	0.1265	0.0464	0.5398	0.712688	84.1883	1.40314
		35	1.3	0.037774	1059.91	1060	1060.13	1060.64	0.72534			75.687	0.0875	0.1318	0.506	0.72534	82.7199	1.37866
		35	1.4	0.0718845	1760.52	1760.67	1760.74	1761.13	0.615695			144.033	0.149	0.0703	0.3964	0.615695	97.4508	1.62418
		35	1.4	0.0520099	1761.14	1761.23	1761.32	1761.7	0.565904			104.211	0.0936	0.0886	0.3837	0.565904	106.025	1.76708
		35	1.4	0.0546486	1761.71	1761.87	1761.97	1762.29	0.586176			109.498	0.1602	0.1054	0.3205	0.586176	102.358	1.70597
		35	1.4	0.0557699	1762.29	1762.42	1762.54	1762.87	0.577742			111.745	0.1265	0.1266	0.3247	0.577742	103.853	1.73088
		35	1.4	0.062717	1762.87	1763.04	1763.12	1763.52	0.653649			125.665	0.1729	0.0717	0.409	0.653649	91.7924	1.52987
		35	1.4	0.0703585	1763.53	1763.64	1763.69	1764.14	0.611552			140.976	0.1076	0.0516	0.4523	0.611552	98.1111	1.63518
		35	1.4	0.0663583	1764.15	1764.26	1764.35	1764.79	0.632564			132.961	0.1054	0.0886	0.4385	0.632564	94.8521	1.58087
		35	1.4	0.0679714	1764.8	1764.88	1764.97	1765.38	0.584375			136.193	0.0819	0.0934	0.4091	0.584375	102.674	1.71123
		35	1.4	0.0524313	1765.38	1765.49	1765.66	1766.01	0.632564			105.055	0.1181	0.1645	0.35	0.632564	94.8521	1.58087
		35	1.4	0.0699323	1766.02	1766.15	1766.21	1766.59	0.565982			140.122	0.1348	0.0601	0.371	0.565982	106.01	1.76684
		35	1.4	0.0647075	1766.61	1766.73	1766.81	1767.15	0.540164			129.653	0.1206	0.0779	0.3416	0.540164	111.077	1.85129
		35	1.4	0.0584869	1767.16	1767.31	1767.44	1767.78	0.615695			117.189	0.1476	0.1307	0.3374	0.615695	97.4508	1.62418
		35	1.4	0.0614635	1767.78	1767.97	1768.06	1768.44	0.662083			123.153	0.1904	0.0921	0.3795	0.662083	90.623	1.51038
		35	1.4	0.0561195	1768.45	1768.56	1768.7	1769.01	0.560631			112.446	0.1055	0.1473	0.3079	0.560631	107.022	1.7837
		35	1.4	0.058364	1769.02	1769.2	1769.32	1769.68	0.6663			116.943	0.1813	0.1265	0.3585	0.6663	90.0495	1.50082
		35	1.4	0.0590794	1769.67	1769.8	1769.91	1770.3	0.632564			118.376	0.1308	0.1138	0.388	0.632564	94.8521	1.58087
		35	1.4	0.0697865	1770.31	1770.39	1770.55	1770.93	0.616596			139.83	0.081	0.1518	0.3837	0.616596	97.3085	1.62181
		35	1.4	0.0707342	1770.93	1771.04	1771.12	1771.5	0.564253			141.729	0.1016	0.0831	0.3796	0.564253	106.335	1.77225
		35	1.4	0.0651085	1771.52	1771.65	1771.82	1772.18	0.659574			130.457	0.1325	0.1645	0.3626	0.659574	90.9678	1.51613
		35	1.4	0.0694306	1772.19	1772.3	1772.46	1772.84	0.645215			139.117	0.1111	0.1587	0.3754	0.645215	92.9923	1.54987
		35	1.4	0.061094	1772.86	1773.01	1773.09	1773.49	0.629155			122.413	0.1466	0.0759	0.4066	0.629155	95.366	1.58943
		35	1.4	0.0563197	1773.52	1773.61	1773.76	1774.16	0.64064			112.847	0.0943	0.1499	0.3964	0.64064	93.6564	1.56094
		35	1.4	0.0537552	1774.17	1774.28	1774.37	1774.77	0.59697			107.708	0.1036	0.0928	0.4006	0.59697	100.508	1.67513
		35	1.4	0.0550316	1774.84	1774.94	1775.03	1775.48	0.632232			110.266	0.1009	0.0844	0.447	0.632232	94.9018	1.5817
		35	1.4	0.0642615	1775.51	1775.58	1775.68	1776.1	0.584055			128.759	0.0686	0.098	0.4175	0.584055	102.73	1.71217
		35	1.4	0.0571852	1776.11	1776.24	1776.35	1776.76	0.648466			114.581	0.1298	0.1096	0.4091	0.648466	92.5261	1.5421
		35	1.4	0.0577036	1776.74	1776.91	1777	1777.43	0.687386			115.619	0.1603	0.097	0.4301	0.687386	87.2872	1.45479
		35	1.4	0.0595415	1777.45	1777.54	1777.7	1778.09	0.648844			119.302	0.0901	0.1624	0.3964	0.648844	92.4722	1.5412
		35	1.4	0.0563123	1778.09	1778.23	1778.35	1778.77	0.678952			112.832	0.139	0.1182	0.4217	0.678952	88.3715	1.47286
		35	1.4	0.0524294	1778.75	1778.91	1779.04	1779.49	0.737991			105.052	0.1603	0.1307	0.447	0.737991	81.3018	1.35503
		35	1.4	0.0596249	1779.43	1779.57	1779.68	1780.17	0.746425			119.469	0.1398	0.109	0.4976	0.746425	80.3831	1.33972
		35	1.4	0.0545435	1780.16	1780.27	1780.43	1780.82	0.662083			109.288	0.1084	0.1615	0.3921	0.662083	90.623	1.51038
		35	1.4	0.0436172	1780.8	1780.95	1781.04	1781.49	0.691603			87.3948	0.1433	0.097	0.4513	0.691603	86.755	1.44592
		35	1.4	0.0583924	1781.51	1781.67	1781.81	1782.2	0.691603			117	0.1687	0.1307	0.3922	0.691603	86.755	1.44592
		35	1.4	0.0635214	1782.18	1782.35	1782.46	1782.9	0.712688			127.276	0.1687	0.1096	0.4344	0.712688	84.1883	1.40314
		35	1.4	0.057095	1782.88	1783.05	1783.13	1783.59	0.716906			114.4	0.1686	0.0886	0.4597	0.716906	83.693	1.39488
		35	1.4	0.061217	1783.61	1783.73	1783.85	1784.23	0.623877			122.659	0.1221	0.118	0.3838	0.623877	96.1728	1.60288
		35	1.4	0.0560213	1784.2	1784.33	1784.47	1784.94	0.742208			112.249	0.1305	0.1394	0.4723	0.742208	80.8399	1.34733
		35	1.4	0.0428301	1784.94	1785.07	1785.19	1785.62	0.678952			85.8177	0.135	0.118	0.426	0.678952	88.3715	1.47286
		35	1.4	0.0480659	1785.64	1785.77	1785.93	1786.35	0.707423			96.3087	0.1237	0.1663	0.4174	0.707423	84.8149	1.41358
		35	1.4	0.0453457	1786.38	1786.46	1786.55	1787.04	0.663563			90.8583	0.0883	0.0861	0.4891	0.663563	90.421	1.50702
		35	1.4	0.0436252	1787.05	1787.17	1787.29	1787.65	0.600702			87.4109	0.1158	0.118	0.3669	0.600702	99.8831	1.66472
		35	1.4	0.0472412	1787.65	1787.75	1787.89	1788.26	0.603044			94.6561	0.0928	0.1392	0.3711	0.603044	99.4952	1.65825
		35	1.4	0.0539572	1788.29	1788.34	1788.46	1788.87	0.576072			108.113	0.0509	0.1112	0.414	0.576072	104.154	1.73589
		35	1.4	0.0457683	1788.89	1789.06	1789.16	1789.57	0.682195			91.705	0.1761	0.097	0.4091	0.682195	87.9513	1.46586
		35	1.4	0.0574793	1789.56	1789.67	1789.77	1790.2	0.639479			115.17	0.1117	0.0976	0.4302	0.639479	93.8264	1.56377
		35	1.5	0.0569319	2020.44	2020.59	2020.64	2021.07	0.636781			114.073	0.1566	0.0409	0.4393	0.636781	94.2239	1.5704
		35	1.5	0.0376406	2021.07	2021.28	2021.36	2021.79	0.716906			75.4196	0.2066	0.0759	0.4344	0.716906	83.693	1.39488
		35	1.5	0.0460612	2021.8	2021.9	2022	2022.47	0.674735			92.2918	0.1012	0.1012	0.4723	0.674735	88.9239	1.48206
		35	1.5	0.0479238	2022.47	2022.58	2022.69	2023.12	0.646301			96.024	0.1023	0.1139	0.4301	0.646301	92.836	1.54727
		35	1.5	0.0565829	2023.09	2023.22	2023.32	2023.8	0.716906			113.374	0.1329	0.099	0.485	0.716906	83.693	1.39488
		35	1.5	0.0473987	2023.78	2023.9	2023.96	2024.44	0.657866			94.9718	0.1216	0.0555	0.4808	0.657866	91.2039	1.52007
		35	1.5	0.0459574	2024.46	2024.59	2024.63	2025.09	0.626979			92.0838	0.132	0.0353	0.4597	0.626979	95.6969	1.59495
		35	1.5	0.0392821	2025.08	2025.22	2025.34	2025.81	0.729557			78.7087	0.1349	0.1223	0.4723	0.729557	82.2417	1.3707
		35	1.5	0.0463935	2025.81	2025.87	2026.01	2026.43	0.619912			92.9578	0.0662	0.1405	0.4132	0.619912	96.7879	1.61313
		35	1.5	0.0449652	2026.49	2026.59	2026.73	2027.15	0.661994			90.0958	0.1011	0.135	0.4259	0.661994	90.6352	1.51059
		35	1.5	0.049695	2027.16	2027.27	2027.34	2027.86	0.700037			99.5729	0.1055	0.0716	0.523	0.700037	85.7097	1.4285
		35	1.5	0.0550186	2027.87	2027.97	2028.08	2028.49	0.62413			110.24	0.1035	0.1116	0.409	0.62413	96.1339	1.60223
		35	1.5	0.0401111	2028.5	2028.66	2028.76	2029.18	0.678952			80.3699	0.1645	0.1012	0.4133	0.678952	88.3715	1.47286
		35	1.5	0.042418	2029.2	2029.29	2029.41	2029.82	0.613972			84.9921	0.0868	0.1223	0.4049	0.613972	97.7243	1.62874
		35	1.5	0.0507175	2029.8	2029.94	2030.07	2030.53	0.721123			101.622	0.1341	0.1274	0.4597	0.721123	83.2036	1.38673
		35	1.5	0.0498557	2030.54	2030.6	2030.68	2031.12	0.577468			99.8948	0.0601	0.0788	0.4385	0.577468	103.902	1.7317
		35	1.5	0.0430142	2031.12	2031.23	2031.36	2031.72	0.598044			86.1866	0.1047	0.1307	0.3627	0.598044	100.327	1.67212
		35	1.5	0.0646927	2031.75	2031.84	2031.9	2032.36	0.609539			129.623	0.0895	0.0693	0.4508	0.609539	98.4351	1.64058
		35	1.5	0.053379	2032.36	2032.53	2032.66	2033.08	0.716906			106.954	0.165	0.1302	0.4217	0.716906	83.693	1.39488
		35	1.5	0.0477119	2033.11	2033.18	2033.27	2033.69	0.577516			95.5994	0.0743	0.0869	0.4163	0.577516	103.893	1.73155
		35	1.5	0.0534902	2033.7	2033.8	2033.85	2034.33	0.63151			107.177	0.1003	0.0473	0.484	0.63151	95.0104	1.58351
		35	1.5	0.0422123	2034.36	2034.4	2034.53	2034.93	0.565431			84.5799	0.0332	0.134	0.3982	0.565431	106.114	1.76856
		35	1.5	0.0537515	2034.97	2035.05	2035.13	2035.64	0.674658			107.701	0.0804	0.0837	0.5106	0.674658	88.9339	1.48223
		35	1.5	0.0425558	2035.66	2035.71	2035.82	2036.27	0.610842			85.2681	0.046	0.1159	0.4489	0.610842	98.2251	1.63709
		35	1.5	0.0527118	2036.32	2036.4	2036.51	2036.96	0.641201			105.617	0.084	0.1046	0.4526	0.641201	93.5744	1.55957
		35	1.5	0.0455552	2037.63	2037.67	2037.8	2038.27	0.640866			91.278	0.0471	0.1267	0.467	0.640866	93.6233	1.56039
		35	1.5	0.0423025	2038.27	2038.37	2038.52	2038.94	0.678737			84.7606	0.1014	0.1485	0.4289	0.678737	88.3994	1.47332
		35	1.5	0.0521267	2038.91	2038.98	2039.12	2039.59	0.680694			104.445	0.076	0.134	0.4707	0.680694	88.1453	1.46909
		35	1.5	0.0522132	2039.58	2039.65	2039.78	2040.14	0.564242			104.618	0.0765	0.1221	0.3657	0.564242	106.337	1.77229
		35	1.5	0.0473208	2040.14	2040.31	2040.38	2040.79	0.651728			94.8158	0.1646	0.0743	0.4128	0.651728	92.0629	1.53438
		35	1.5	0.0440706	2040.82	2040.92	2041.01	2041.44	0.192026			88.3034	0.0988	0.5208	0.4275	0.192026	312.458	5.20763
		35	1.5	0.0427547	2041.44	2041.58	2041.68	2042.09	0.655349			85.6667	0.1376	0.105	0.4127	0.655349	91.5543	1.5259
		35	1.5	0.047243	2042.11	2042.23	2042.3	2042.74	0.630004			94.6598	0.1231	0.0616	0.4453	0.630004	95.2375	1.58729
		35	1.5	0.0509201	2042.74	2042.85	2042.94	2043.43	0.697208			102.028	0.1088	0.0976	0.4908	0.697208	86.0575	1.43429
		35	1.5	0.0410144	2043.42	2043.47	2043.6	2044.06	0.640866			82.1796	0.0543	0.1304	0.4562	0.640866	93.6233	1.56039
		35	1.5	0.0437648	2044.08	2044.2	2044.26	2044.67	0.590176			87.6906	0.1143	0.0667	0.4092	0.590176	101.665	1.69441
		35	1.5	0.0411175	2044.66	2044.82	2044.91	2045.37	0.706039			82.3864	0.1521	0.0942	0.4598	0.706039	84.9811	1.41635
		35	1.5	0.0473103	2045.4	2045.5	2045.59	2045.93	0.53125			94.7948	0.1004	0.0978	0.3331	0.53125	112.941	1.88235
		35	1.5	0.0609105	2045.91	2046.08	2046.23	2046.59	0.673453			122.045	0.1681	0.1469	0.3584	0.673453	89.0931	1.48489
		35	1.5	0.0559453	2046.58	2046.72	2046.8	2047.29	0.702418			112.096	0.1332	0.0804	0.4888	0.702418	85.4192	1.42365
		35	1.5	0.0528668	2047.29	2047.38	2047.52	2047.99	0.702418			105.928	0.0966	0.1388	0.4671	0.702418	85.4192	1.42365
		35	1.5	0.0523924	2047.98	2048.11	2048.22	2048.68	0.691556			104.977	0.1304	0.1014	0.4598	0.691556	86.7608	1.44601
		35	1.5	0.0533005	2048.68	2048.76	2048.84	2049.28	0.601656			106.797	0.0859	0.074	0.4418	0.601656	99.7247	1.66208
		35	1.5	0.0509875	2049.31	2049.43	2049.55	2049.89	0.581845			102.163	0.1208	0.1207	0.3404	0.581845	103.12	1.71867
		35	1.5	0.0502912	2049.91	2050.06	2050.15	2050.59	0.687936			100.767	0.1485	0.0905	0.449	0.687936	87.2175	1.45362
		35	1.6	0.0727562	2120.06	2120.22	2120.31	2120.76	0.698798			145.78	0.1583	0.0951	0.4454	0.698798	85.8618	1.43103
		35	1.6	0.0668105	2120.77	2120.88	2121.03	2121.39	0.626383			133.867	0.1159	0.1484	0.3621	0.626383	95.788	1.59647
		35	1.6	0.075839	2121.43	2121.55	2121.67	2122.09	0.660923			151.957	0.1243	0.1166	0.42	0.660923	90.7821	1.51303
		35	1.6	0.0655867	2122.1	2122.19	2122.27	2122.67	0.576088			131.415	0.0982	0.076	0.4019	0.576088	104.151	1.73585
		35	1.6	0.0742148	2122.7	2122.88	2123	2123.37	0.672285			148.703	0.1732	0.1226	0.3765	0.672285	89.2479	1.48747
		35	1.6	0.0631946	2123.4	2123.48	2123.62	2123.9	0.507883			126.622	0.0879	0.1375	0.2825	0.507883	118.138	1.96896
		35	1.6	0.0636338	2123.95	2124.17	2124.24	2124.67	0.723741			127.502	0.2192	0.0737	0.4309	0.723741	82.9026	1.38171
		35	1.6	0.0525999	2124.68	2124.83	2124.97	2125.44	0.758466			105.393	0.1429	0.1412	0.4744	0.758466	79.1071	1.31845
		35	1.6	0.0881264	2125.44	2125.57	2125.62	2126.17	0.732214			176.577	0.1266	0.0498	0.5558	0.732214	81.9433	1.36572
		35	1.6	0.0596274	2126.18	2126.23	2126.44	2126.88	0.702418			119.474	0.0543	0.2064	0.4417	0.702418	85.4192	1.42365
		35	1.6	0.0697086	2126.88	2127.01	2127.07	2127.59	0.704899			139.674	0.1258	0.0573	0.5218	0.704899	85.1186	1.41864
		35	1.6	0.0579019	2127.6	2127.74	2127.84	2128.3	0.690242			116.017	0.1399	0.0906	0.4598	0.690242	86.9261	1.44877
		35	1.6	0.0731337	2128.29	2128.42	2128.48	2128.95	0.659656			146.536	0.1238	0.0615	0.4744	0.659656	90.9565	1.51594
		35	1.6	0.080942	2128.95	2129.14	2129.19	2129.68	0.725264			162.182	0.1822	0.0507	0.4924	0.725264	82.7285	1.37881
		35	1.6	0.0768139	2129.67	2129.79	2129.92	2130.3	0.629356			153.91	0.1261	0.1303	0.3729	0.629356	95.3355	1.58893
		35	1.6	0.078094	2130.29	2130.48	2130.52	2131.03	0.739348			156.475	0.1923	0.0389	0.5081	0.739348	81.1525	1.35254
		35	1.6	0.0760651	2131.03	2131.14	2131.2	2131.69	0.666087			152.41	0.1188	0.0528	0.4945	0.666087	90.0783	1.50131
		35	1.6	0.0635825	2131.7	2131.82	2131.95	2132.35	0.649422			127.399	0.1245	0.1267	0.3983	0.649422	92.3898	1.53983
		35	1.6	0.0722632	2132.33	2132.46	2132.54	2132.97	0.635603			144.792	0.1251	0.0854	0.4251	0.635603	94.3986	1.57331
		35	1.6	0.0772575	2133	2133.17	2133.29	2133.7	0.696385			154.799	0.1642	0.1194	0.4128	0.696385	86.1593	1.43599
		35	1.6	0.0787476	2133.69	2133.84	2133.97	2134.44	0.742246			157.785	0.1483	0.1232	0.4707	0.742246	80.8357	1.34726
		35	1.6	0.0681771	2134.44	2134.55	2134.68	2135.16	0.712181			136.605	0.1039	0.1339	0.4743	0.712181	84.2482	1.40414
		35	1.6	0.0760447	2135.18	2135.29	2135.41	2135.85	0.668772			152.369	0.1121	0.115	0.4417	0.668772	89.7166	1.49528
		35	1.6	0.0730886	2135.86	2135.92	2136.04	2136.44	0.5771			146.446	0.0608	0.118	0.3983	0.5771	103.968	1.7328
		35	1.6	0.0654718	2136.45	2136.59	2136.71	2137.13	0.677073			131.184	0.1412	0.1159	0.42	0.677073	88.6167	1.47694
		35	1.6	0.0779803	2137.15	2137.24	2137.33	2137.73	0.580977			156.248	0.0858	0.086	0.4092	0.580977	103.274	1.72124
		35	1.6	0.0694084	2137.78	2137.91	2138.01	2138.48	0.7021			139.072	0.1329	0.0972	0.472	0.7021	85.4579	1.4243
		35	1.6	0.0582936	2138.48	2138.5	2138.65	2139.04	0.559916			116.802	0.0205	0.1484	0.391	0.559916	107.159	1.78598
		35	1.6	0.0783695	2139.04	2139.12	2139.27	2139.68	0.641668			157.027	0.0833	0.1464	0.4119	0.641668	93.5063	1.55844
		35	1.6	0.0755221	2139.68	2139.79	2139.92	2140.31	0.628292			151.322	0.1037	0.1397	0.3849	0.628292	95.497	1.59162
		35	1.6	0.0650751	2140.31	2140.4	2140.49	2140.92	0.614396			130.39	0.0918	0.0918	0.4308	0.614396	97.6569	1.62762
		35	1.6	0.0630846	2140.89	2141.07	2141.16	2141.57	0.680171			126.401	0.1806	0.0869	0.4127	0.680171	88.2132	1.47022
		35	1.6	0.0708484	2141.58	2141.72	2141.85	2142.22	0.637246			141.958	0.1448	0.1267	0.3657	0.637246	94.1552	1.56925
		35	1.6	0.0851851	2142.21	2142.35	2142.47	2142.81	0.597418			170.684	0.14	0.1243	0.3331	0.597418	100.432	1.67387
		35	1.6	0.0678713	2142.81	2142.99	2143.12	2143.57	0.756729			135.992	0.1738	0.134	0.449	0.756729	79.2886	1.32148
		35	1.6	0.0703425	2143.56	2143.72	2143.85	2144.24	0.684315			140.944	0.1629	0.1268	0.3946	0.684315	87.6789	1.46132
		35	1.6	0.0742006	2144.23	2144.39	2144.51	2144.83	0.601038			148.674	0.1684	0.1104	0.3223	0.601038	99.8272	1.66379
		35	1.6	0.0619485	2144.81	2145.08	2145.19	2145.6	0.789315			124.125	0.2643	0.1086	0.4164	0.789315	76.0152	1.26692
		35	1.6	0.0692613	2145.6	2145.73	2145.86	2146.24	0.633625			138.777	0.1279	0.1255	0.3802	0.633625	94.6933	1.57822
		35	1.6	0.058907	2146.24	2146.37	2146.53	2146.87	0.630004			118.031	0.1268	0.1593	0.3439	0.630004	95.2375	1.58729
		35	1.6	0.0666394	2146.87	2147.02	2147.15	2147.58	0.718184			133.524	0.1557	0.1304	0.4321	0.718184	83.5441	1.3924
		35	1.6	0.0723448	2147.58	2147.65	2147.76	2148.17	0.585273			144.956	0.0652	0.1146	0.4055	0.585273	102.516	1.7086
		35	1.6	0.0664269	2148.17	2148.33	2148.45	2148.84	0.673453			133.098	0.1608	0.1216	0.391	0.673453	89.0931	1.48489
		35	1.6	0.0625465	2148.83	2149	2149.07	2149.41	0.586556			125.323	0.1738	0.0725	0.3403	0.586556	102.292	1.70487
		35	1.6	0.0803977	2149.41	2149.61	2149.71	2150.09	0.680694			161.091	0.2009	0.0996	0.3802	0.680694	88.1453	1.46909
		35	1.7	0.041461	2430.47	2430.66	2430.79	2431.1	0.630004			83.0746	0.1882	0.1304	0.3114	0.630004	95.2375	1.58729
		35	1.7	0.0581224	2431.1	2431.25	2431.39	2432.15	1.04111			116.459	0.1471	0.1409	0.7531	1.04111	57.631	0.960516
		35	1.7	0.0639359	2432.17	2432.29	2432.37	2432.85	0.680379			128.107	0.1206	0.0818	0.478	0.680379	88.1861	1.46977
		35	1.7	0.0464096	2432.85	2432.9	2433	2433.34	0.493419			92.99	0.0517	0.0941	0.3476	0.493419	121.601	2.02668
		35	1.7	0.0496308	2433.37	2433.48	2433.54	2433.83	0.460961			99.4442	0.1073	0.0568	0.2969	0.460961	130.163	2.16938
		35	1.7	0.0471213	2433.86	2434.01	2434.12	2434.52	0.665378			94.416	0.1568	0.1067	0.4019	0.665378	90.1742	1.5029
		35	1.7	0.0452358	2434.52	2434.63	2434.73	2435.1	0.579347			90.638	0.105	0.1014	0.373	0.579347	103.565	1.72608
		35	1.7	0.0462879	2435.1	2435.21	2435.33	2435.79	0.684315			92.7461	0.1101	0.118	0.4562	0.684315	87.6789	1.46132
		35	1.7	0.044799	2435.8	2435.83	2435.91	2436.76	0.964578			89.7628	0.035	0.0774	0.8521	0.964578	62.2034	1.03672
		35	1.7	0.0721699	2436.77	2436.91	2436.94	2437.48	0.712655			144.605	0.1394	0.0372	0.536	0.712655	84.1922	1.4032
		35	1.7	0.0416618	2437.51	2437.58	2437.66	2437.97	0.457674			83.4769	0.0666	0.0833	0.3077	0.457674	131.098	2.18496
		35	1.7	0.0490315	2437.98	2438.1	2438.24	2438.64	0.661187			98.2435	0.1145	0.1376	0.4091	0.661187	90.7459	1.51243
		35	1.7	0.0549692	2438.65	2438.68	2438.85	2439.68	1.02732			110.141	0.0323	0.1659	0.8291	1.02732	58.4045	0.973408
		35	1.7	0.0677854	2439.73	2439.81	2439.85	2440.31	0.586442			135.82	0.0788	0.0468	0.4609	0.586442	102.312	1.7052
		35	1.7	0.03474	2440.34	2440.47	2440.59	2440.89	0.545677			69.6078	0.1257	0.1231	0.2969	0.545677	109.955	1.83259
		35	1.7	0.0479232	2440.93	2440.97	2441.1	2441.5	0.577524			96.0227	0.038	0.1376	0.4019	0.577524	103.892	1.73153
		35	1.7	0.0419998	2441.54	2441.69	2441.77	2442.1	0.56701			84.154	0.1542	0.0833	0.3295	0.56701	105.818	1.76364
		35	1.7	0.0442071	2442.12	2442.31	2442.4	2442.79	0.671822			88.5769	0.1903	0.0941	0.3874	0.671822	89.3094	1.48849
		35	1.7	0.0474722	2442.81	2442.91	2443.02	2443.39	0.583235			95.1191	0.098	0.1086	0.3766	0.583235	102.875	1.71458
		35	1.7	0.0503839	2443.42	2443.5	2443.56	2444.07	0.648788			100.953	0.0751	0.0655	0.5082	0.648788	92.4801	1.54134
		35	1.7	0.0447836	2444.04	2444.13	2444.25	2444.73	0.691556			89.7319	0.0903	0.1161	0.4851	0.691556	86.7608	1.44601
		35	1.7	0.0421622	2444.76	2444.8	2444.84	2445.3	0.539885			84.4796	0.0389	0.043	0.458	0.539885	111.135	1.85225
		35	1.7	0.0295073	2445.31	2445.42	2445.51	2445.83	0.521383			59.1231	0.105	0.0941	0.3222	0.521383	115.079	1.91798
		35	1.7	0.0549093	2445.85	2445.95	2446.04	2446.51	0.662884			110.021	0.1035	0.0887	0.4707	0.662884	90.5136	1.50856
		35	1.7	0.0418002	2446.51	2446.63	2446.74	2447.12	0.604659			83.7542	0.1195	0.1086	0.3766	0.604659	99.2295	1.65382
		35	1.7	0.0475161	2447.14	2447.22	2447.32	2447.89	0.749704			95.207	0.0854	0.0922	0.5721	0.749704	80.0316	1.33386
		35	1.7	0.0397726	2447.89	2447.96	2448.08	2448.99	1.09346			79.6915	0.0663	0.1256	0.9016	1.09346	54.8719	0.914532
		35	1.7	0.0561547	2448.99	2449.11	2449.26	2450.06	1.07914			112.516	0.125	0.154	0.8001	1.07914	55.6	0.926667
		35	1.7	0.0592999	2450.11	2450.23	2450.33	2450.8	0.686353			118.818	0.1148	0.1009	0.4707	0.686353	87.4185	1.45698
		35	1.7	0.0476891	2450.79	2450.89	2451.03	2451.39	0.597418			95.5536	0.0942	0.1412	0.362	0.597418	100.432	1.67387
		35	1.7	0.0513952	2451.4	2451.47	2451.61	2451.97	0.577054			102.98	0.0738	0.1412	0.3621	0.577054	103.976	1.73294
		35	1.7	0.0539195	2451.95	2452.06	2452.2	2452.63	0.677073			108.037	0.1081	0.1417	0.4272	0.677073	88.6167	1.47694
		35	1.7	0.0430821	2452.63	2452.67	2452.81	2453.15	0.520945			86.3228	0.0357	0.1412	0.344	0.520945	115.175	1.91959
		35	1.7	0.0497655	2453.13	2453.31	2453.36	2453.8	0.666211			99.7141	0.1803	0.0478	0.4381	0.666211	90.0615	1.50103
		35	1.7	0.046346	2453.79	2453.88	2454	2454.43	0.648108			92.8624	0.0978	0.1159	0.4344	0.648108	92.5772	1.54295
		35	1.7	0.0524844	2454.45	2454.57	2454.71	2455.09	0.648108			105.162	0.1296	0.1383	0.3802	0.648108	92.5772	1.54295
		35	1.7	0.0492595	2455.08	2455.22	2455.33	2455.8	0.716901			98.7002	0.1411	0.1087	0.4671	0.716901	83.6935	1.39489
		35	1.7	0.0411565	2455.8	2455.84	2455.95	2456.4	0.597124			82.4644	0.0434	0.1086	0.4451	0.597124	100.482	1.67469
		35	1.7	0.0419238	2456.45	2456.52	2456.59	2457.07	0.619587			84.0018	0.0729	0.0616	0.4851	0.619587	96.8388	1.61398
		35	1.7	0.0438235	2457.07	2457.15	2457.24	2457.72	0.648108			87.8082	0.0761	0.0977	0.4743	0.648108	92.5772	1.54295
		35	1.7	0.0537429	2457.73	2457.77	2457.91	2458.4	0.666211			107.683	0.041	0.14	0.4852	0.666211	90.0615	1.50103
		35	1.7	0.0408154	2458.41	2458.47	2458.57	2458.91	0.500066			81.781	0.0619	0.105	0.3331	0.500066	119.984	1.99973
		35	1.7	0.0423371	2458.89	2459.04	2459.09	2459.55	0.655349			84.8299	0.1502	0.0454	0.4598	0.655349	91.5543	1.5259
		35	1.7	0.0415061	2459.55	2459.63	2459.76	2460.52	0.977593			83.165	0.0856	0.1316	0.7604	0.977593	61.3753	1.02292
	Pleural Inj	34	1	0.0758155	60.3951	60.5068	60.5627	61.1385	0.743338			77.0793	0.111705	0.055868	0.575765	0.743338	80.717	1.34528		34	1	80.542	0.109939	0.143241	0.514949	0.744332	83.8674	1.39779		6.96634	0.02559	0.0822976	0.0503554	0.0921164	28.2226	0.470377
		34	1	0.0738721	61.1613	61.2373	61.3963	61.9162	0.75486			75.1035	0.075974	0.15898	0.519906	0.75486	79.4849	1.32475		34	1.1	171.332	0.104864	0.07353	0.525989	0.704382	85.6872	1.42812		25.1783	0.036192	0.0253261	0.0436294	0.0570163	6.45734	0.107622
		34	1	0.0806092	61.9173	62.0236	62.1654	62.7326	0.815231			81.9529	0.106267	0.141793	0.567171	0.815231	73.5988	1.22665		34	1.2	102.253	0.112746	0.115509	0.248269	0.372404	16.5087	13.9824		10.6163	0.0323633	0.0483463	0.0535802	0.0591751	6.43211	0.107202
		34	1	0.0822165	62.724	62.86	62.9431	63.4802	0.756228			83.5871	0.136074	0.08306	0.537094	0.756228	79.3411	1.32235		34	1.3	99.6251	0.112999	0.107024	0.522833	0.742856	81.1507	1.35251		10.5389	0.0354043	0.0382334	0.0467695	0.05202	5.59952	0.0933254
		34	1	0.0776327	63.4888	63.5833	63.7165	64.1462	0.657403			78.9269	0.094529	0.133199	0.429675	0.657403	91.2682	1.52114		34	1.4	111.754	0.150558	0.120116	0.537703	0.808378	75.3687	1.25615		9.73938	0.115101	0.0374091	0.0504449	0.129353	7.68375	0.128063
		34	1	0.0853301	64.1333	64.2718	64.3567	64.9969	0.863647			86.7526	0.13854	0.084891	0.640216	0.863647	69.4728	1.15788		34	1.5	88.6022	0.115152	0.128953	0.50024	0.744346	81.1478	1.35246		11.337	0.0484801	0.0455462	0.0678653	0.0620048	6.66177	0.11103
		34	1	0.08248	64.9884	65.1288	65.2247	65.6887	0.70037			83.855	0.140447	0.095874	0.464049	0.70037	85.669	1.42782		34	1.6	177.146	0.0974558	0.0950209	0.506388	0.698855	86.415	1.44025		22.4575	0.0362165	0.0335121	0.049661	0.0580965	6.91404	0.115234
		34	1	0.0755597	65.7013	65.8219	65.9422	66.4364	0.735052			76.8193	0.120617	0.120309	0.494126	0.735052	81.6269	1.36045		34	1.7	95.8963	0.128958	0.127041	0.26597	0.398958	15.3891	13.0336		10.709	0.0374177	0.0444683	0.0536158	0.0358555	3.53543	0.0589238
		34	1	0.079563	66.4541	66.5996	66.7113	67.1969	0.742807			80.8894	0.145559	0.111715	0.485533	0.742807	80.7747	1.34624
		34	1	0.0837116	67.2112	67.3417	67.4332	68.0004	0.789137			85.1071	0.130474	0.091492	0.567171	0.789137	76.0324	1.26721
		34	1	0.0595704	67.9961	68.0691	68.2023	68.7609	0.764822			60.5635	0.073044	0.1332	0.558577	0.764822	78.4497	1.30749
		34	1	0.0875931	68.7566	68.8748	69.0273	69.5171	0.760525			89.0533	0.118173	0.152523	0.489829	0.760525	78.8929	1.31488
		34	1	0.077374	69.5171	69.6065	69.7535	70.2734	0.756228			78.6638	0.089392	0.14693	0.519906	0.756228	79.3411	1.32235
		34	1	0.0745263	70.2691	70.3765	70.4753	71.064	0.794899			75.7687	0.107418	0.098826	0.588655	0.794899	75.4813	1.25802
		34	1	0.0802214	71.064	71.18	71.2874	71.7901	0.726151			81.5587	0.116012	0.107419	0.502719	0.726151	82.6275	1.37712
		34	1	0.0818364	71.7944	71.9287	72.0006	72.5635	0.769118			83.2007	0.13433	0.071914	0.562874	0.769118	78.0114	1.30019
		34	1	0.0733071	72.5592	72.6924	72.8084	73.3885	0.829273			74.5291	0.133199	0.116012	0.580062	0.829273	72.3525	1.20588
		34	1	0.0812524	73.3971	73.505	73.6076	74.1361	0.739041			82.6069	0.107866	0.102675	0.5285	0.739041	81.1863	1.3531
		34	1	0.0796851	74.1404	74.2162	74.4326	74.8967	0.756228			81.0134	0.075784	0.216395	0.464049	0.756228	79.3411	1.32235
		34	1	0.0775094	74.8924	74.9568	75.1631	75.6013	0.708964			78.8016	0.064452	0.206244	0.438268	0.708964	84.6305	1.41051
		34	1	0.0983603	75.5884	75.7106	75.8505	76.4134	0.824976			100	0.122155	0.139947	0.562874	0.824976	72.7294	1.21216
		34	1	0.0814609	76.3962	76.4561	76.6368	77.1396	0.743338			82.8189	0.059838	0.18078	0.50272	0.743338	80.717	1.34528
		34	1	0.0686227	77.1659	77.2427	77.4747	77.8958	0.729908			69.7667	0.076802	0.232024	0.421082	0.729908	82.2021	1.37004
		34	1	0.0745261	77.8829	77.986	78.1622	78.6176	0.734744			75.7685	0.103122	0.176167	0.455455	0.734744	81.6611	1.36102
		34	1	0.0835725	78.6262	78.6864	78.8196	79.3739	0.747635			84.9657	0.060208	0.133145	0.554281	0.747635	80.2531	1.33755
		34	1	0.0780315	79.3927	79.52	79.6575	80.1903	0.797533			79.3323	0.12724	0.137496	0.532797	0.797533	75.232	1.25387
		34	1	0.0822352	80.1965	80.2846	80.4395	80.9379	0.741403			83.6061	0.088128	0.154852	0.498423	0.741403	80.9276	1.34879
		34	1	0.0769149	80.9207	81.0883	81.1613	81.6812	0.760525			78.1971	0.167574	0.073044	0.519907	0.760525	78.8929	1.31488
		34	1	0.0807898	81.6812	81.7886	81.9476	82.4546	0.773415			82.1366	0.107419	0.15898	0.507016	0.773415	77.578	1.29297
		34	1	0.0873988	82.4718	82.5816	82.6953	83.2624	0.790602			88.8558	0.109729	0.113702	0.567172	0.790602	75.8915	1.26486
		34	1	0.0714713	83.2924	83.4171	83.5288	83.9929	0.236396			72.6627	0.124681	0.575764	0.464049	0.236396	253.811	4.23019
		34	1	0.0735283	84.036	84.1132	84.2937	84.7491	0.713115			74.754	0.077196	0.180464	0.455455	0.713115	84.1379	1.4023
		34	1	0.0758048	84.7793	84.9081	85.0542	85.5784	0.799116			77.0685	0.128823	0.14609	0.524203	0.799116	75.083	1.25138
		34	1	0.0768195	85.5827	85.7101	85.7889	86.3303	0.747635			78.1001	0.127409	0.078835	0.54139	0.747635	80.2531	1.33755
		34	1	0.0670946	86.3432	86.4549	86.5838	87.0822	0.739041			68.2131	0.111715	0.128903	0.498423	0.739041	81.1863	1.3531
		34	1	0.0791862	87.0951	87.2026	87.3615	87.8041	0.708964			80.5063	0.107419	0.15898	0.442565	0.708964	84.6305	1.41051
		34	1	0.0880171	87.8127	87.9373	88.1092	88.599	0.786305			89.4844	0.124606	0.17187	0.48983	0.786305	76.3062	1.27177
		34	1	0.0909396	88.5947	88.7085	88.8525	89.3251	0.730448			92.4556	0.113811	0.143994	0.472643	0.730448	82.1414	1.36902
		34	1	0.0851942	89.3209	89.4508	89.5228	90.0814	0.760525			86.6144	0.129908	0.072039	0.558578	0.760525	78.8929	1.31488
		34	1.1	0.140583	385.449	385.543	385.617	386.158	0.708964			142.927	0.09453	0.074	0.54043	0.708964	84.6305	1.41051
		34	1.1	0.164603	386.14	386.222	386.301	386.806	0.665996			167.347	0.08164	0.07849	0.50587	0.665996	90.0906	1.50151
		34	1.1	0.191402	386.798	386.94	386.991	387.481	0.683183			194.593	0.14179	0.05182	0.48957	0.683183	87.8242	1.46374
		34	1.1	0.197365	387.485	387.639	387.684	388.177	0.691777			200.656	0.15387	0.04533	0.49257	0.691777	86.7332	1.44555
		34	1.1	0.177018	388.169	388.306	388.368	388.86	0.691632			179.969	0.13735	0.06232	0.49196	0.691632	86.7513	1.44586
		34	1.1	0.198136	388.884	388.985	389.086	389.595	0.710944			201.439	0.10108	0.10074	0.50912	0.710944	84.3948	1.40658
		34	1.1	0.127272	389.672	389.801	389.841	390.356	0.683183			129.394	0.12891	0.03939	0.51489	0.683183	87.8242	1.46374
		34	1.1	0.139069	390.351	390.39	390.515	391.021	0.670293			141.387	0.03867	0.12516	0.50646	0.670293	89.5131	1.49188
		34	1.1	0.151898	391.026	391.146	391.185	391.705	0.678887			154.43	0.12031	0.03865	0.51993	0.678887	88.38	1.473
		34	1.1	0.163503	391.687	391.812	391.872	392.371	0.683183			166.229	0.12461	0.06015	0.49842	0.683183	87.8242	1.46374
		34	1.1	0.164284	392.375	392.482	392.549	393.032	0.657403			167.022	0.10742	0.0668	0.48318	0.657403	91.2682	1.52114
		34	1.1	0.161867	393.024	393.166	393.198	393.703	0.678887			164.565	0.14179	0.03274	0.50436	0.678887	88.38	1.473
		34	1.1	0.175795	393.711	393.836	393.892	394.377	0.665996			178.726	0.12461	0.05659	0.4848	0.665996	90.0906	1.50151
		34	1.1	0.197153	394.398	394.516	394.588	395.108	0.709553			200.44	0.11747	0.07205	0.52003	0.709553	84.5602	1.40934
		34	1.1	0.175793	395.099	395.232	395.306	395.89	0.790602			178.723	0.1332	0.07416	0.58324	0.790602	75.8915	1.26486
		34	1.1	0.130762	395.881	395.933	395.98	396.465	0.584358			132.942	0.05156	0.04726	0.48554	0.584358	102.677	1.71128
		34	1.1	0.205434	396.487	396.603	396.719	397.235	0.747635			208.859	0.11601	0.11623	0.51539	0.747635	80.2531	1.33755
		34	1.1	0.131962	397.226	397.299	397.392	397.913	0.68748			134.162	0.07305	0.09274	0.52169	0.68748	87.2753	1.45459
		34	1.1	0.144513	397.909	397.982	398.098	398.579	0.670293			146.922	0.07305	0.11601	0.48124	0.670293	89.5131	1.49188
		34	1.1	0.177318	398.588	398.704	398.77	399.258	0.670293			180.274	0.11601	0.06633	0.48795	0.670293	89.5131	1.49188
		34	1.1	0.186871	399.289	399.396	399.498	400.088	0.798429			189.986	0.10672	0.10246	0.58925	0.798429	75.1475	1.25246
		34	1.1	0.143206	400.083	400.131	400.25	400.762	0.678887			145.593	0.04726	0.11965	0.51198	0.678887	88.38	1.473
		34	1.1	0.205415	400.771	400.884	400.973	401.471	0.699851			208.839	0.1122	0.08959	0.49806	0.699851	85.7325	1.42888
		34	1.1	0.19652	401.472	401.582	401.656	402.27	0.798655			199.796	0.10997	0.07464	0.61405	0.798655	75.1263	1.25211
		34	1.1	0.125348	402.27	402.305	402.378	402.945	0.67459			127.437	0.03437	0.07305	0.56717	0.67459	88.9429	1.48238
		34	1.1	0.165312	402.932	403.022	403.11	403.624	0.691777			168.068	0.09023	0.08754	0.514	0.691777	86.7332	1.44555
		34	1.1	0.163711	403.611	403.705	403.786	404.316	0.704667			166.44	0.09453	0.08078	0.52936	0.704667	85.1466	1.41911
		34	1.1	0.154994	404.316	404.389	404.513	404.999	0.683183			157.578	0.07304	0.12461	0.48553	0.683183	87.8242	1.46374
		34	1.1	0.16643	405.003	405.08	405.143	405.656	0.653106			169.204	0.07734	0.06238	0.51339	0.653106	91.8687	1.53114
		34	1.1	0.224218	405.674	405.791	405.872	406.438	0.763923			227.955	0.11699	0.08116	0.56577	0.763923	78.542	1.30903
		34	1.1	0.177078	406.419	406.528	406.606	407.229	0.810215			180.03	0.10985	0.07729	0.62308	0.810215	74.0544	1.23424
		34	1.1	0.147907	407.229	407.268	407.345	407.856	0.627326			150.373	0.03867	0.07734	0.51131	0.627326	95.6441	1.59407
		34	1.1	0.161139	407.856	407.946	408.025	408.595	0.739041			163.826	0.09023	0.07886	0.56995	0.739041	81.1863	1.3531
		34	1.1	0.182143	408.602	408.728	408.793	409.304	0.702203			185.18	0.12644	0.06453	0.51124	0.702203	85.4453	1.42409
		34	1.1	0.118211	409.377	409.45	409.498	410.048	0.670293			120.181	0.07305	0.04726	0.54999	0.670293	89.5131	1.49188
		34	1.1	0.157804	410.06	410.241	410.301	410.812	0.752181			160.434	0.18071	0.06015	0.51132	0.752181	79.768	1.32947
		34	1.1	0.197682	410.792	410.933	410.995	411.586	0.79378			200.977	0.14068	0.06217	0.59093	0.79378	75.5877	1.25979
		34	1.1	0.165937	411.578	411.637	411.747	412.252	0.67407			168.703	0.05963	0.1101	0.50434	0.67407	89.0115	1.48352
		34	1.1	0.168862	412.243	412.342	412.417	412.922	0.678887			171.677	0.09883	0.0748	0.50526	0.678887	88.38	1.473
		34	1.1	0.176562	412.922	413.064	413.117	413.614	0.691777			179.506	0.14179	0.05342	0.49657	0.691777	86.7332	1.44555
		34	1.1	0.187926	413.59	413.781	413.813	414.49	0.900675			191.059	0.19171	0.03113	0.67784	0.900675	66.6167	1.11028
		34	1.1	0.188938	414.46	414.573	414.612	415.126	0.665996			192.087	0.11311	0.03839	0.51449	0.665996	90.0906	1.50151
		34	1.2	0.118032	630.303	630.419	630.501	630.991	0.68748			119.999	0.11548	0.08245	0.48955	0.68748	87.2753	1.45459
		34	1.2	0.108402	630.999	631.12	631.21	631.751	0.751866			110.209	0.12072	0.09038	0.54076	0.751866	79.8015	1.33002
		34	1.2	0.100564	631.743	631.837	631.926	632.576	0.833104			102.24	0.09406	0.08849	0.65055	0.833104	72.0198	1.20033
		34	1.2	0.119447	632.572	632.634	632.742	633.247	0.67459			121.438	0.0619	0.10825	0.50444	0.67459	88.9429	1.48238
		34	1.2	0.0941577	633.262	633.388	633.542	634.084	0.822301			95.7274	0.12623	0.15393	0.54214	0.822301	72.9659	1.2161
		34	1.2	0.111	634.093	634.176	634.249	634.772	0.678887			112.851	0.08348	0.07223	0.52318	0.678887	88.38	1.473
		34	1.2	0.0971514	634.777	634.863	634.971	635.519	0.74277			98.7709	0.08665	0.10811	0.54801	0.74277	80.7787	1.34631
		34	1.2	0.0925992	635.543	635.67	635.758	636.284	0.741436			94.1429	0.127	0.08816	0.52628	0.741436	80.9241	1.34873
		34	1.2	0.110886	636.276	636.417	636.463	636.993	0.717168			112.735	0.14102	0.04567	0.53048	0.717168	83.6625	1.39437
		34	1.2	0.0991262	637.034	637.178	637.299	637.874	0.839659			100.779	0.14359	0.12061	0.57546	0.839659	71.4575	1.19096
		34	1.2	0.109645	637.878	637.977	638.023	638.519	0.640216			111.473	0.0982	0.04618	0.49584	0.640216	93.7184	1.56197
		34	1.2	0.0903743	638.519	638.703	638.783	639.408	0.889427			91.8808	0.18476	0.0796	0.62506	0.889427	67.4591	1.12432
		34	1.2	0.0991814	639.382	639.493	639.541	640.108	0.726151			100.835	0.11097	0.04801	0.56717	0.726151	82.6275	1.37712
		34	1.2	0.0972195	640.083	640.186	640.319	640.783	0.699908			98.8401	0.10266	0.13319	0.46405	0.699908	85.7256	1.42876
		34	1.2	0.100571	640.804	640.903	641.092	641.608	0.803492			102.248	0.09882	0.18906	0.51561	0.803492	74.674	1.24457
		34	1.2	0.105662	641.614	641.758	641.831	642.334	0.720575			107.423	0.14406	0.07379	0.50272	0.720575	83.2669	1.38778
		34	1.2	0.0980296	642.349	642.444	642.639	643.146	0.797236			99.6638	0.09515	0.19507	0.50702	0.797236	75.26	1.25433
		34	1.2	0.0838041	643.151	643.275	643.421	643.92	0.769118			85.2011	0.12461	0.14609	0.49842	0.769118	78.0114	1.30019
		34	1.2	0.103397	643.907	643.988	644.104	644.62	0.713261			105.121	0.08168	0.11597	0.51561	0.713261	84.1207	1.40201
		34	1.2	0.101059	644.634	644.749	644.882	645.441	0.807129			102.744	0.11535	0.1332	0.55858	0.807129	74.3375	1.23896
		34	1.2	0.0976817	645.44	645.548	645.6	646.141	0.700928			99.3101	0.10798	0.05156	0.54139	0.700928	85.6009	1.42668
		34	1.2	0.120818	646.144	646.283	646.36	646.876	0.73189			122.833	0.13893	0.07735	0.51561	0.73189	81.9795	1.36633
		34	1.2	0.0898428	646.884	646.953	647.168	647.628	0.743627			91.3405	0.06904	0.21484	0.45975	0.743627	80.6856	1.34476
		34	1.2	0.0866748	647.633	647.791	647.851	648.423	0.789328			88.1197	0.1577	0.06016	0.57147	0.789328	76.014	1.2669
		34	1.2	0.10785	648.405	648.472	648.599	649.183	0.777712			109.648	0.06705	0.12671	0.58395	0.777712	77.1494	1.28582
		34	1.2	0.107783	649.183	649.308	649.432	649.978	0.795414			109.58	0.12569	0.12403	0.54569	0.795414	75.4324	1.25721
		34	1.2	0.0948377	649.991	650.027	650.253	650.739	0.747787			96.4187	0.03639	0.22586	0.48553	0.747787	80.2368	1.33728
		34	1.2	0.0770282	650.687	650.817	650.94	651.506	0.818561			78.3122	0.12993	0.12297	0.56566	0.818561	73.2994	1.22166
		34	1.2	0.0945065	651.461	651.582	651.811	652.209	0.74828			96.082	0.12087	0.22899	0.39842	0.74828	80.1838	1.3364
		34	1.2	0.0811384	652.237	652.372	652.5	652.986	0.74969			82.491	0.13484	0.12789	0.48696	0.74969	80.0331	1.33388
		34	1.2	0.0921868	652.999	653.109	653.218	653.665	0.665832			93.7236	0.11	0.10822	0.44761	0.665832	90.1129	1.50188
		34	1.2	0.114641	653.676	653.83	653.921	654.457	0.780906			116.552	0.15418	0.09058	0.53615	0.780906	76.8339	1.28056
		34	1.2	0.10369	654.471	654.541	654.728	655.131	0.660016			105.418	0.06976	0.18691	0.40334	0.660016	90.9069	1.51511
		34	1.2	0.10003	655.158	655.208	655.327	655.79	0.63255			101.698	0.0499	0.11967	0.46298	0.63255	94.8541	1.5809
		34	1.2	0.0945529	655.79	655.945	656.085	656.607	0.816522			96.1291	0.15481	0.14032	0.52139	0.816522	73.4824	1.22471
		34	1.2	0.0923847	656.603	656.74	656.887	657.32	0.71669			93.9248	0.13627	0.14757	0.43285	0.71669	83.7183	1.3953
		34	1.2	0.116738	657.321	657.433	657.581	658.013	0.692945			118.684	0.11269	0.1474	0.43285	0.692945	86.5869	1.44311
		34	1.2	0.108231	658.004	658.166	658.274	658.756	0.752578			110.036	0.16232	0.10821	0.48204	0.752578	79.726	1.32877
		34	1.2	0.10943	658.773	658.889	658.964	659.45	0.676613			111.255	0.11587	0.07536	0.48539	0.676613	88.6769	1.47795
		34	1.2	0.0926879	659.488	659.588	659.715	660.227	0.738661			94.233	0.09921	0.12789	0.51156	0.738661	81.2281	1.3538
		34	1.3	0.102273	880.363	880.443	880.535	881.017	0.654201			103.978	0.07987	0.09229	0.48205	0.654201	91.7149	1.52858
		34	1.3	0.0894663	881.022	881.111	881.204	881.716	0.693552			90.9578	0.08854	0.09346	0.51156	0.693552	86.5112	1.44185
		34	1.3	0.089822	881.717	881.76	881.883	882.409	0.692438			91.3193	0.04316	0.12297	0.52631	0.692438	86.6503	1.44417
		34	1.3	0.0896351	882.405	882.518	882.601	883.078	0.673877			91.1294	0.11313	0.08362	0.47713	0.673877	89.0371	1.48395
		34	1.3	0.106644	883.084	883.196	883.265	883.816	0.732683			108.422	0.11233	0.06945	0.55091	0.732683	81.8907	1.36485
		34	1.3	0.0914699	883.757	883.87	883.988	884.495	0.738543			92.9947	0.11385	0.11806	0.50663	0.738543	81.241	1.35402
		34	1.3	0.111216	884.5	884.564	884.677	885.282	0.78209			113.07	0.06415	0.11293	0.60501	0.78209	76.7175	1.27862
		34	1.3	0.0964329	885.268	885.316	885.43	885.951	0.682912			98.0405	0.04814	0.11338	0.52139	0.682912	87.859	1.46432
		34	1.3	0.0884628	885.941	886.074	886.148	886.679	0.737821			89.9375	0.13281	0.07378	0.53123	0.737821	81.3205	1.35534
		34	1.3	0.114756	886.659	886.749	886.876	887.471	0.811603			116.669	0.08921	0.12722	0.59517	0.811603	73.9277	1.23213
		34	1.3	0.0909351	887.471	887.579	887.638	888.194	0.723065			92.4511	0.10822	0.05902	0.55583	0.723065	82.9801	1.383
		34	1.3	0.122608	888.199	888.277	888.361	888.986	0.786626			124.652	0.07752	0.08442	0.62468	0.786626	76.2751	1.27125
		34	1.3	0.101855	888.988	889.109	889.158	889.684	0.696533			103.553	0.12103	0.04919	0.52632	0.696533	86.1409	1.43568
		34	1.3	0.109026	889.684	889.798	889.866	890.363	0.678795			110.844	0.11313	0.06886	0.4968	0.678795	88.3919	1.4732
		34	1.3	0.125996	890.348	890.478	890.589	891.135	0.787009			128.096	0.12997	0.11106	0.54598	0.787009	76.238	1.27063
		34	1.3	0.10123	891.133	891.273	891.367	891.873	0.740388			102.918	0.14029	0.09346	0.50663	0.740388	81.0385	1.35064
		34	1.3	0.10767	891.868	891.996	892.124	892.596	0.727984			109.465	0.12782	0.12795	0.47221	0.727984	82.4194	1.37366
		34	1.3	0.105427	892.606	892.676	892.813	893.305	0.698471			107.184	0.06954	0.13705	0.49188	0.698471	85.902	1.4317
		34	1.3	0.10006	893.328	893.418	893.487	894.077	0.748604			101.729	0.08948	0.06886	0.59026	0.748604	80.1492	1.33582
		34	1.3	0.0873591	894.077	894.175	894.274	894.746	0.668958			88.8154	0.09838	0.09837	0.47221	0.668958	89.6918	1.49486
		34	1.3	0.0952747	894.751	894.948	895.09	895.577	0.82636			96.8629	0.19675	0.14264	0.48697	0.82636	72.6076	1.21013
		34	1.3	0.095318	895.582	895.697	895.784	896.271	0.688633			96.907	0.11486	0.08681	0.48696	0.688633	87.1291	1.45215
		34	1.3	0.0878339	896.266	896.384	896.502	897.097	0.831278			89.2981	0.11805	0.11805	0.59518	0.831278	72.178	1.20297
		34	1.3	0.089429	897.107	897.186	897.264	897.771	0.664039			90.9198	0.0787	0.0787	0.50663	0.664039	90.3561	1.50594
		34	1.3	0.105516	897.777	897.898	898.032	898.533	0.756802			107.275	0.12123	0.13385	0.50172	0.756802	79.281	1.32135
		34	1.3	0.100775	898.514	898.622	898.779	899.286	0.772253			102.455	0.10822	0.1574	0.50664	0.772253	77.6948	1.29491
		34	1.3	0.105242	899.261	899.414	899.473	900.004	0.74274			106.996	0.15287	0.05864	0.53123	0.74274	80.782	1.34637
		34	1.3	0.0913601	899.994	900.117	900.196	900.796	0.801766			92.8831	0.12297	0.0787	0.60009	0.801766	74.8348	1.24725
		34	1.3	0.100845	900.816	900.906	900.993	901.563	0.746931			102.526	0.08989	0.08646	0.57059	0.746931	80.3287	1.33881
		34	1.3	0.0870958	901.568	901.667	901.799	902.316	0.748017			88.5477	0.09873	0.13281	0.51647	0.748017	80.2121	1.33687
		34	1.3	0.0964444	902.306	902.365	902.636	903.044	0.737821			98.0522	0.05902	0.27054	0.40826	0.737821	81.3205	1.35534
		34	1.3	0.0800165	903.079	903.216	903.349	903.851	0.771925			81.3504	0.13739	0.13281	0.50172	0.771925	77.7278	1.29546
		34	1.3	0.0980241	903.885	903.993	904.156	904.682	0.796847			99.6582	0.10822	0.16232	0.52631	0.796847	75.2968	1.25495
		34	1.3	0.110292	904.667	904.774	904.864	905.405	0.737821			112.131	0.10716	0.0896	0.54106	0.737821	81.3205	1.35534
		34	1.3	0.087624	905.428	905.607	905.671	906.177	0.749113			89.0847	0.17854	0.06394	0.50664	0.749113	80.0947	1.33491
		34	1.3	0.0999357	906.182	906.309	906.428	906.885	0.703389			101.602	0.1274	0.11854	0.45745	0.703389	85.3012	1.42169
		34	1.3	0.0808978	906.9	907.072	907.171	907.707	0.806684			82.2463	0.17216	0.09838	0.53615	0.806684	74.3785	1.23964
		34	1.3	0.0934604	907.697	907.821	907.938	908.519	0.821441			95.0184	0.12416	0.11686	0.58042	0.821441	73.0424	1.21737
		34	1.3	0.0919202	908.523	908.645	908.764	909.227	0.703389			93.4526	0.12158	0.11944	0.46237	0.703389	85.3012	1.42169
		34	1.3	0.0868467	909.207	909.34	909.463	909.93	0.723065			88.2945	0.13281	0.12297	0.46729	0.723065	82.9801	1.383
		34	1.3	0.101157	909.925	910.127	910.24	910.796	0.870629			102.844	0.20167	0.11313	0.55583	0.870629	68.9157	1.14859
		34	1.4	0.108383	1630.44	1630.59	1630.72	1631.25	0.816522			110.19	0.1574	0.1229	0.5362	0.816522	73.4824	1.22471
		34	1.4	0.124743	1631.22	1631.38	1631.47	1632.05	0.831278			126.823	0.1623	0.0836	0.5853	0.831278	72.178	1.20297
		34	1.4	0.103786	1632.06	1632.86	1633	1633.59	1.53014			105.516	0.7962	0.1437	0.5902	1.53014	39.212	0.653533
		34	1.4	0.103786	1632.75	1632.94	1633	1633.59	0.831278			105.516	0.182	0.064	0.5853	0.831278	72.178	1.20297
		34	1.4	0.106805	1633.58	1633.69	1633.85	1634.35	0.767334			108.585	0.1082	0.1623	0.4968	0.767334	78.1928	1.30321
		34	1.4	0.108491	1634.34	1634.54	1634.6	1635.12	0.78209			110.3	0.1968	0.059	0.5263	0.78209	76.7175	1.27862
		34	1.4	0.112873	1635.11	1635.18	1635.35	1635.84	0.732902			114.754	0.0787	0.1623	0.4919	0.732902	81.8663	1.36444
		34	1.4	0.111006	1635.84	1636.06	1636.12	1636.64	0.801766			112.857	0.2165	0.059	0.5263	0.801766	74.8348	1.24725
		34	1.4	0.121874	1636.63	1636.77	1636.89	1637.46	0.82636			123.906	0.1377	0.1131	0.5755	0.82636	72.6076	1.21013
		34	1.4	0.106301	1637.47	1637.58	1637.69	1638.3	0.82636			108.074	0.1085	0.1128	0.605	0.82636	72.6076	1.21013
		34	1.4	0.0867025	1638.3	1638.36	1638.49	1639.03	0.723065			88.1479	0.0591	0.1328	0.5312	0.723065	82.9801	1.383
		34	1.4	0.126696	1639.03	1639.12	1639.24	1639.82	0.787009			128.808	0.0935	0.1131	0.5804	0.787009	76.238	1.27063
		34	1.4	0.10283	1639.81	1639.9	1640.04	1640.53	0.718146			104.545	0.0886	0.1377	0.4919	0.718146	83.5485	1.39247
		34	1.4	0.109271	1640.53	1640.73	1640.84	1641.33	0.806684			111.093	0.2017	0.1082	0.4968	0.806684	74.3785	1.23964
		34	1.4	0.105791	1641.33	1641.45	1641.57	1642.17	0.846035			107.554	0.123	0.123	0.6	0.846035	70.9191	1.18198
		34	1.4	0.0883587	1642.17	1642.2	1642.34	1642.93	0.757496			89.8316	0.0345	0.1377	0.5853	0.757496	79.2083	1.32014
		34	1.4	0.114702	1642.92	1643.02	1643.12	1643.7	0.78209			116.614	0.1033	0.1033	0.5755	0.78209	76.7175	1.27862
		34	1.4	0.117467	1643.68	1643.82	1643.95	1644.44	0.752578			119.425	0.136	0.1296	0.487	0.752578	79.726	1.32877
		34	1.4	0.114412	1644.43	1644.65	1644.72	1645.21	0.777172			116.32	0.2164	0.0689	0.4919	0.777172	77.203	1.28672
		34	1.4	0.118198	1645.19	1645.34	1645.47	1646.05	0.860791			120.168	0.1485	0.1269	0.5854	0.860791	69.7033	1.16172
		34	1.4	0.101669	1646.04	1646.16	1646.3	1646.78	0.737821			103.364	0.1132	0.1377	0.487	0.737821	81.3205	1.35534
		34	1.4	0.107897	1646.76	1646.9	1647.05	1647.57	0.811603			109.696	0.1328	0.1574	0.5214	0.811603	73.9277	1.23213
		34	1.4	0.117841	1647.55	1647.69	1647.9	1648.4	0.841116			119.805	0.1328	0.2115	0.4968	0.841116	71.3338	1.1889
		34	1.4	0.120325	1648.39	1648.58	1648.65	1649.22	0.831278			122.331	0.1869	0.0738	0.5706	0.831278	72.178	1.20297
		34	1.4	0.125457	1649.23	1649.37	1649.46	1650.07	0.841116			127.549	0.1391	0.0872	0.6149	0.841116	71.3338	1.1889
		34	1.4	0.105904	1650.07	1650.19	1650.28	1650.9	0.831278			107.669	0.1153	0.0912	0.6247	0.831278	72.178	1.20297
		34	1.4	0.103298	1650.92	1651.03	1651.17	1651.64	0.718146			105.02	0.1131	0.1427	0.4623	0.718146	83.5485	1.39247
		34	1.4	0.116642	1651.64	1651.79	1651.95	1652.44	0.796847			118.587	0.1524	0.1525	0.4919	0.796847	75.2968	1.25495
		34	1.4	0.111769	1652.44	1652.55	1652.68	1653.25	0.801766			113.632	0.1046	0.1315	0.5657	0.801766	74.8348	1.24725
		34	1.4	0.110221	1653.24	1653.38	1653.44	1653.93	0.693552			112.059	0.1426	0.059	0.4919	0.693552	86.5112	1.44185
		34	1.4	0.123397	1653.93	1654.06	1654.16	1654.76	0.831278			125.454	0.1282	0.103	0.6001	0.831278	72.178	1.20297
		34	1.4	0.122031	1654.75	1654.89	1655.01	1655.58	0.831278			124.065	0.1448	0.1159	0.5706	0.831278	72.178	1.20297
		34	1.4	0.0981623	1655.58	1655.67	1655.77	1656.3	0.713227			99.7987	0.0886	0.0983	0.5263	0.713227	84.1247	1.40208
		34	1.4	0.101115	1656.25	1656.43	1656.6	1657.1	0.855873			102.801	0.182	0.1721	0.5017	0.855873	70.1039	1.1684
		34	1.4	0.0980626	1657.08	1657.21	1657.32	1657.78	0.698471			99.6973	0.1328	0.1083	0.4574	0.698471	85.902	1.4317
		34	1.4	0.105486	1657.79	1657.93	1658.14	1658.58	0.791928			107.245	0.1476	0.2115	0.4329	0.791928	75.7645	1.26274
		34	1.4	0.114359	1658.62	1658.73	1658.85	1659.43	0.806684			116.265	0.1122	0.119	0.5755	0.806684	74.3785	1.23964
		34	1.4	0.100888	1659.42	1659.52	1659.65	1660.15	0.727984			102.57	0.1033	0.1279	0.4968	0.727984	82.4194	1.37366
		34	1.5	0.0914072	1880.4	1880.61	1880.75	1881.22	0.821441			92.9309	0.2066	0.1378	0.4771	0.821441	73.0424	1.21737
		34	1.5	0.0770563	1881.23	1881.33	1881.43	1881.97	0.737821			78.3409	0.0984	0.1082	0.5312	0.737821	81.3205	1.35534
		34	1.5	0.0944713	1881.91	1882.01	1882.15	1882.71	0.806684			96.0461	0.1002	0.1457	0.5608	0.806684	74.3785	1.23964
		34	1.5	0.0656835	1882.71	1882.83	1882.94	1883.4	0.688633			66.7785	0.118	0.1181	0.4525	0.688633	87.1291	1.45215
		34	1.5	0.0972384	1883.38	1883.52	1883.65	1884.2	0.816522			98.8594	0.1343	0.1314	0.5509	0.816522	73.4824	1.22471
		34	1.5	0.0892872	1884.2	1884.33	1884.38	1885.03	0.831278			90.7757	0.1278	0.0492	0.6542	0.831278	72.178	1.20297
		34	1.5	0.0728641	1885.03	1885.06	1885.13	1885.72	0.693552			74.0788	0.0345	0.0639	0.5952	0.693552	86.5112	1.44185
		34	1.5	0.0912798	1885.74	1885.88	1886.04	1886.53	0.78209			92.8014	0.1328	0.1672	0.4821	0.78209	76.7175	1.27862
		34	1.5	0.098363	1886.52	1886.65	1886.78	1887.22	0.698471			100.003	0.1272	0.1335	0.4378	0.698471	85.902	1.4317
		34	1.5	0.09139	1887.2	1887.37	1887.52	1887.92	0.713227			92.9135	0.1672	0.1476	0.3984	0.713227	84.1247	1.40208
		34	1.5	0.104292	1887.96	1888.02	1888.19	1888.69	0.729291			106.031	0.0554	0.1721	0.5017	0.729291	82.2717	1.37119
		34	1.5	0.107359	1888.7	1888.83	1888.94	1889.43	0.727984			109.148	0.1293	0.1117	0.487	0.727984	82.4194	1.37366
		34	1.5	0.0825513	1889.51	1889.55	1889.72	1890.19	0.683714			83.9275	0.0393	0.1673	0.4771	0.683714	87.756	1.4626
		34	1.5	0.0950861	1890.19	1890.32	1890.39	1890.93	0.737821			96.6712	0.1339	0.0628	0.5411	0.737821	81.3205	1.35534
		34	1.5	0.0946612	1890.91	1891.07	1891.24	1891.66	0.747659			96.2392	0.1525	0.1722	0.423	0.747659	80.2505	1.33751
		34	1.5	0.0886627	1891.67	1891.71	1891.92	1892.35	0.683714			90.1408	0.0394	0.2066	0.4377	0.683714	87.756	1.4626
		34	1.5	0.0978986	1892.35	1892.54	1892.67	1893.19	0.841116			99.5306	0.1869	0.1378	0.5164	0.841116	71.3338	1.1889
		34	1.5	0.085961	1893.18	1893.27	1893.43	1893.87	0.698471			87.394	0.0984	0.1524	0.4477	0.698471	85.902	1.4317
		34	1.5	0.0989972	1893.89	1894.03	1894.2	1894.66	0.767334			100.647	0.1427	0.1721	0.4525	0.767334	78.1928	1.30321
		34	1.5	0.0926004	1894.65	1894.74	1894.93	1895.35	0.703389			94.1441	0.0886	0.1918	0.423	0.703389	85.3012	1.42169
		34	1.5	0.0994905	1895.34	1895.53	1895.66	1896.05	0.703389			101.149	0.182	0.1328	0.3886	0.703389	85.3012	1.42169
		34	1.5	0.0757534	1896.16	1896.27	1896.41	1896.82	0.65912			77.0162	0.1131	0.1378	0.4082	0.65912	91.0304	1.51717
		34	1.5	0.0963392	1896.81	1896.96	1897.09	1897.52	0.708308			97.9452	0.1454	0.13	0.4329	0.708308	84.7089	1.41181
		34	1.5	0.0941015	1897.55	1897.73	1897.83	1898.31	0.762415			95.6702	0.1771	0.1033	0.482	0.762415	78.6973	1.31162
		34	1.5	0.0771026	1898.31	1898.37	1898.56	1899	0.693552			78.3879	0.0639	0.187	0.4427	0.693552	86.5112	1.44185
		34	1.5	0.0996943	1898.98	1899.2	1899.31	1899.8	0.816522			101.356	0.2164	0.1131	0.487	0.816522	73.4824	1.22471
		34	1.5	0.0811179	1899.8	1899.91	1900	1900.49	0.698471			82.4702	0.118	0.0886	0.4919	0.698471	85.902	1.4317
		34	1.5	0.0916222	1900.48	1900.6	1900.81	1901.31	0.831278			93.1496	0.1181	0.2115	0.5017	0.831278	72.178	1.20297
		34	1.5	0.0931187	1901.32	1901.41	1901.54	1902.14	0.821441			94.671	0.0984	0.1279	0.5952	0.821441	73.0424	1.21737
		34	1.5	0.0773816	1902.14	1902.24	1902.31	1902.95	0.816522			78.6715	0.1032	0.0738	0.6395	0.816522	73.4824	1.22471
		34	1.5	0.0667321	1902.95	1902.99	1903.11	1903.6	0.648254			67.8445	0.0432	0.1181	0.4869	0.648254	92.5563	1.54261
		34	1.5	0.0826885	1903.61	1903.79	1903.87	1904.43	0.82636			84.067	0.182	0.0787	0.5656	0.82636	72.6076	1.21013
		34	1.5	0.0743437	1904.45	1904.56	1904.64	1905.26	0.806684			75.5831	0.1082	0.0787	0.6198	0.806684	74.3785	1.23964
		34	1.5	0.0643786	1905.26	1905.3	1905.36	1905.93	0.678795			65.4518	0.0442	0.0591	0.5755	0.678795	88.3919	1.4732
		34	1.5	0.0895191	1905.91	1905.98	1906.18	1906.64	0.727984			91.0114	0.0689	0.1967	0.4624	0.727984	82.4194	1.37366
		34	1.5	0.0656485	1906.76	1906.8	1906.84	1907.42	0.664039			66.7429	0.0394	0.0491	0.5755	0.664039	90.3561	1.50594
		34	1.5	0.0800512	1907.41	1907.53	1907.61	1908.08	0.673877			81.3857	0.123	0.0787	0.4722	0.673877	89.0371	1.48395
		34	1.5	0.0933966	1908.08	1908.22	1908.32	1908.9	0.811603			94.9536	0.1318	0.0994	0.5804	0.811603	73.9277	1.23213
		34	1.5	0.0785456	1908.89	1908.95	1909.1	1909.55	0.668958			79.855	0.0688	0.1476	0.4525	0.668958	89.6918	1.49486
		34	1.5	0.087839	1909.56	1909.71	1909.91	1910.41	0.846035			89.3034	0.1476	0.1968	0.5017	0.846035	70.9191	1.18198
		34	1.6	0.176751	2060.48	2060.64	2060.71	2061.28	0.801766			179.698	0.1623	0.0689	0.5706	0.801766	74.8348	1.24725
		34	1.6	0.182684	2061.27	2061.36	2061.45	2061.99	0.718146			185.729	0.0935	0.0885	0.5362	0.718146	83.5485	1.39247
		34	1.6	0.196402	2061.99	2062.08	2062.16	2062.69	0.705503			199.676	0.0907	0.0787	0.5362	0.705503	85.0457	1.41743
		34	1.6	0.160588	2062.7	2062.77	2062.85	2063.35	0.654201			163.265	0.0688	0.0873	0.4981	0.654201	91.7149	1.52858
		34	1.6	0.160196	2063.34	2063.43	2063.49	2063.99	0.649283			162.867	0.0935	0.0628	0.493	0.649283	92.4097	1.54016
		34	1.6	0.161205	2063.99	2064.09	2064.16	2064.64	0.652035			163.892	0.1011	0.0689	0.482	0.652035	92.0197	1.53366
		34	1.6	0.204529	2064.62	2064.73	2064.82	2065.3	0.680545			207.939	0.1142	0.0892	0.4771	0.680545	88.1647	1.46941
		34	1.6	0.195237	2065.32	2065.39	2065.47	2066.05	0.729564			198.492	0.0717	0.0726	0.5853	0.729564	82.2409	1.37068
		34	1.6	0.104348	2066.05	2066.12	2066.15	2066.72	0.669098			106.087	0.064	0.0316	0.5735	0.669098	89.6729	1.49455
		34	1.6	0.195335	2066.78	2066.82	2066.91	2067.49	0.715985			198.591	0.0406	0.0901	0.5853	0.715985	83.8006	1.39668
		34	1.6	0.0948185	2067.48	2067.53	2067.57	2068.12	0.639445			96.3992	0.0541	0.0396	0.5457	0.639445	93.8314	1.56386
		34	1.6	0.169332	2068.14	2068.26	2068.29	2068.76	0.621865			172.155	0.1201	0.0345	0.4672	0.621865	96.484	1.60807
		34	1.6	0.191126	2068.75	2068.89	2068.98	2069.55	0.796847			194.312	0.1344	0.0968	0.5657	0.796847	75.2968	1.25495
		34	1.6	0.149831	2069.55	2069.58	2069.73	2070.18	0.638507			152.328	0.0384	0.1426	0.4575	0.638507	93.9692	1.56615
		34	1.6	0.177692	2070.19	2070.3	2070.42	2070.84	0.649283			180.654	0.1082	0.123	0.4181	0.649283	92.4097	1.54016
		34	1.6	0.190463	2070.83	2071.02	2071.07	2071.62	0.787009			193.638	0.1869	0.0541	0.546	0.787009	76.238	1.27063
		34	1.6	0.168688	2071.63	2071.73	2071.79	2072.28	0.654201			171.5	0.1033	0.059	0.4919	0.654201	91.7149	1.52858
		34	1.6	0.187863	2072.28	2072.37	2072.51	2073.06	0.777172			190.994	0.0929	0.1334	0.5509	0.777172	77.203	1.28672
		34	1.6	0.148156	2073.05	2073.12	2073.2	2073.71	0.65594			150.626	0.0608	0.0844	0.5108	0.65594	91.4718	1.52453
		34	1.6	0.186081	2073.7	2073.82	2073.91	2074.37	0.673877			189.183	0.1181	0.0935	0.4623	0.673877	89.0371	1.48395
		34	1.6	0.197357	2074.37	2074.46	2074.55	2075.12	0.752578			200.647	0.0918	0.0874	0.5734	0.752578	79.726	1.32877
		34	1.6	0.158714	2075.13	2075.18	2075.27	2075.78	0.646784			161.359	0.0467	0.091	0.5091	0.646784	92.7667	1.54611
		34	1.6	0.180066	2075.79	2075.88	2076.01	2076.43	0.642158			183.068	0.0962	0.123	0.423	0.642158	93.4349	1.55725
		34	1.6	0.180769	2076.45	2076.54	2076.66	2077.22	0.772253			183.783	0.0966	0.1142	0.5615	0.772253	77.6948	1.29491
		34	1.6	0.173343	2077.22	2077.27	2077.39	2077.84	0.624689			176.233	0.0492	0.1279	0.4476	0.624689	96.0479	1.6008
		34	1.6	0.186609	2077.85	2077.98	2078.07	2078.52	0.668958			189.72	0.1248	0.0916	0.4526	0.668958	89.6918	1.49486
		34	1.6	0.179003	2078.53	2078.62	2078.7	2079.17	0.634526			181.988	0.0885	0.0837	0.4623	0.634526	94.5587	1.57598
		34	1.6	0.185748	2079.16	2079.26	2079.37	2079.94	0.777172			188.844	0.1024	0.1057	0.5691	0.777172	77.203	1.28672
		34	1.6	0.170517	2079.94	2080.03	2080.13	2080.59	0.649969			173.36	0.0982	0.0943	0.4575	0.649969	92.3121	1.53854
		34	1.6	0.169303	2080.57	2080.68	2080.75	2081.27	0.698471			172.125	0.1082	0.0738	0.5165	0.698471	85.902	1.4317
		34	1.6	0.173163	2081.26	2081.41	2081.53	2082	0.74274			176.05	0.1476	0.123	0.4722	0.74274	80.782	1.34637
		34	1.6	0.159351	2082.01	2082.05	2082.21	2082.69	0.681567			162.007	0.0372	0.1574	0.4869	0.681567	88.0325	1.46721
		34	1.6	0.181261	2082.66	2082.78	2082.84	2083.33	0.668958			184.283	0.1131	0.0689	0.487	0.668958	89.6918	1.49486
		34	1.6	0.187671	2083.31	2083.46	2083.53	2084.09	0.78209			190.8	0.1525	0.0617	0.5679	0.78209	76.7175	1.27862
		34	1.6	0.147995	2084.08	2084.15	2084.27	2084.73	0.650446			150.463	0.0651	0.123	0.4623	0.650446	92.2444	1.53741
		34	1.6	0.17729	2084.75	2084.87	2084.95	2085.47	0.713227			180.245	0.1136	0.0832	0.5164	0.713227	84.1247	1.40208
		34	1.6	0.172646	2085.47	2085.58	2085.71	2086.19	0.724724			175.524	0.1099	0.1279	0.4869	0.724724	82.7902	1.37984
		34	1.6	0.185021	2086.18	2086.28	2086.37	2086.84	0.660329			188.105	0.1046	0.0836	0.4722	0.660329	90.8637	1.5144
		34	1.6	0.197423	2086.83	2086.95	2087.04	2087.61	0.772253			200.714	0.1139	0.0896	0.5687	0.772253	77.6948	1.29491
		34	1.6	0.162709	2087.61	2087.66	2087.82	2088.28	0.678795			165.422	0.059	0.1525	0.4673	0.678795	88.3919	1.4732
		34	1.6	0.190438	2088.29	2088.41	2088.5	2089.07	0.78209			193.613	0.123	0.0885	0.5706	0.78209	76.7175	1.27862
		34	1.6	0.172923	2089.05	2089.1	2089.26	2089.69	0.639197			175.806	0.0538	0.1623	0.4231	0.639197	93.8678	1.56446
		34	1.6	0.201713	2089.7	2089.88	2090.05	2090.52	0.816522			205.076	0.1771	0.1722	0.4672	0.816522	73.4824	1.22471
		34	1.7	0.0821226	2289.97	2290.08	2290.22	2290.76	0.796847			83.4917	0.1131	0.1426	0.5411	0.796847	75.2968	1.25495
		34	1.7	0.0989937	2290.74	2290.82	2290.98	2291.53	0.791928			100.644	0.0787	0.1574	0.5559	0.791928	75.7645	1.26274
		34	1.7	0.112983	2291.54	2291.67	2291.79	2292.4	0.850954			114.866	0.1251	0.1208	0.605	0.850954	70.5091	1.17515
		34	1.7	0.0975491	2292.38	2292.47	2292.58	2293.17	0.787009			99.1753	0.0885	0.1082	0.5903	0.787009	76.238	1.27063
		34	1.7	0.114865	2293.15	2293.26	2293.45	2293.96	0.806684			116.78	0.1065	0.1936	0.5066	0.806684	74.3785	1.23964
		34	1.7	0.10019	2294.01	2294.13	2294.24	2294.86	0.842449			101.86	0.1194	0.1131	0.61	0.842449	71.2209	1.18702
		34	1.7	0.079261	2294.85	2294.96	2295.06	2295.65	0.797774			80.5823	0.1092	0.0934	0.5952	0.797774	75.2093	1.25349
		34	1.7	0.0785516	2295.65	2295.76	2295.88	2296.44	0.796847			79.8611	0.1082	0.1279	0.5607	0.796847	75.2968	1.25495
		34	1.7	0.0788499	2296.43	2296.49	2296.65	2297.23	0.791772			80.1643	0.0589	0.1574	0.5755	0.791772	75.7794	1.26299
		34	1.7	0.0902204	2297.22	2297.34	2297.42	2298.01	0.791928			91.7244	0.123	0.0836	0.5853	0.791928	75.7645	1.26274
		34	1.7	0.0875846	2298.01	2298.08	2298.18	2298.8	0.792302			89.0447	0.0692	0.1033	0.6198	0.792302	75.7287	1.26215
		34	1.7	0.08403	2298.8	2298.9	2299.01	2299.6	0.802048			85.4308	0.0986	0.1082	0.5952	0.802048	74.8085	1.24681
		34	1.7	0.0905534	2299.58	2299.69	2299.78	2300.38	0.801766			92.0629	0.1082	0.0984	0.5952	0.801766	74.8348	1.24725
		34	1.7	0.0982883	2300.37	2300.5	2300.61	2301.23	0.855873			99.9268	0.1278	0.1132	0.6148	0.855873	70.1039	1.1684
		34	1.7	0.10716	2301.21	2301.29	2301.38	2302.01	0.801766			108.946	0.0827	0.0928	0.6263	0.801766	74.8348	1.24725
		34	1.7	0.102853	2302	2302.14	2302.3	2302.83	0.831278			104.568	0.1426	0.1525	0.5362	0.831278	72.178	1.20297
		34	1.7	0.0834746	2302.9	2302.95	2303.1	2303.69	0.791928			84.8661	0.0492	0.1525	0.5902	0.791928	75.7645	1.26274
		34	1.7	0.0885187	2303.67	2303.8	2303.91	2304.48	0.806684			89.9943	0.1328	0.1033	0.5705	0.806684	74.3785	1.23964
		34	1.7	0.107902	2304.46	2304.6	2304.67	2305.26	0.796847			109.701	0.1343	0.0772	0.5853	0.796847	75.2968	1.25495
		34	1.7	0.101008	2305.24	2305.38	2305.48	2306.06	0.811603			102.692	0.1377	0.0984	0.5755	0.811603	73.9277	1.23213
		34	1.7	0.101587	2306.06	2306.16	2306.36	2306.88	0.82636			103.28	0.1036	0.2013	0.5214	0.82636	72.6076	1.21013
		34	1.7	0.093016	2306.86	2307.09	2307.18	2307.62	0.762415			94.5667	0.2262	0.0886	0.4476	0.762415	78.6973	1.31162
		34	1.7	0.101066	2307.62	2307.81	2307.93	2308.41	0.78209			102.751	0.1869	0.123	0.4722	0.78209	76.7175	1.27862
		34	1.7	0.0940457	2308.41	2308.55	2308.71	2309.23	0.821441			95.6134	0.1475	0.1574	0.5165	0.821441	73.0424	1.21737
		34	1.7	0.109527	2309.22	2309.37	2309.57	2310.03	0.811603			111.353	0.1426	0.2066	0.4624	0.811603	73.9277	1.23213
		34	1.7	0.0953185	2309.98	2310.15	2310.32	2310.81	0.836197			96.9075	0.177	0.1722	0.487	0.836197	71.7534	1.19589
		34	1.7	0.0759946	2310.9	2311.01	2311.05	2311.62	0.714457			77.2614	0.1045	0.0443	0.5656	0.714457	83.9798	1.39966
		34	1.7	0.109344	2311.63	2311.81	2311.87	2312.36	0.730195			111.167	0.1793	0.0639	0.487	0.730195	82.1698	1.3695
		34	1.7	0.0986245	2312.36	2312.52	2312.64	2313.16	0.801766			100.269	0.1623	0.1181	0.5214	0.801766	74.8348	1.24725
		34	1.7	0.0902799	2313.14	2313.29	2313.44	2313.97	0.836197			91.7849	0.1524	0.1476	0.5362	0.836197	71.7534	1.19589
		34	1.7	0.0953572	2313.91	2314.05	2314.25	2314.74	0.82636			96.9468	0.1377	0.2017	0.487	0.82636	72.6076	1.21013
		34	1.7	0.0941129	2314.74	2314.89	2315	2315.57	0.831278			95.6818	0.1525	0.1082	0.5706	0.831278	72.178	1.20297
		34	1.7	0.0896525	2315.56	2315.73	2315.8	2316.34	0.78209			91.147	0.1722	0.0738	0.5361	0.78209	76.7175	1.27862
		34	1.7	0.104801	2316.29	2316.45	2316.56	2317.08	0.791928			106.548	0.1623	0.1033	0.5263	0.791928	75.7645	1.26274
		34	1.7	0.0906199	2317.1	2317.23	2317.42	2317.84	0.74274			92.1306	0.1328	0.1918	0.4181	0.74274	80.782	1.34637
		34	1.7	0.0955494	2317.83	2317.95	2318.03	2318.54	0.708308			97.1422	0.1236	0.0781	0.5066	0.708308	84.7089	1.41181
		34	1.7	0.0877935	2318.55	2318.73	2318.94	2319.39	0.841296			89.257	0.1758	0.213	0.4525	0.841296	71.3185	1.18864
		34	1.7	0.0726594	2319.39	2319.54	2319.6	2320.12	0.727984			73.8706	0.1475	0.064	0.5164	0.727984	82.4194	1.37366
	Vagotomy	44	1	0.322562	25.3969	25.5142	25.5805	26.2383	0.841462			89.3907	0.117295	0.066297	0.657871	0.841462	71.3044	1.18841		44	1	86.435	0.0935661	0.0766959	0.632854	0.802063	75.61	1.26017		6.4711	0.0247075	0.0273082	0.0928039	0.0841383	7.91504	0.131917
		44	1	0.357365	26.2556	26.3374	26.3713	27.0469	0.791348			99.0354	0.081862	0.033844	0.675642	0.791348	75.82	1.26367		44	1.1	79.2944	0.101863	0.0966587	0.239974	0.359961	17.0656	14.4543		5.83059	0.0293768	0.0304349	0.0580469	0.0595448	6.7909	0.113182
		44	1	0.265669	27.0237	27.1308	27.2481	27.6918	0.66807			73.624	0.107095	0.117295	0.44368	0.66807	89.8109	1.49685		44	1.2	108.883	0.10451	0.0692365	0.637489	0.811235	74.3731	1.23955		9.66975	0.0216979	0.0209912	0.0536775	0.0608325	5.72717	0.0954528
		44	1	0.306515	27.6918	27.8193	27.8957	28.4108	0.719068			84.9435	0.127495	0.076496	0.515077	0.719068	83.4414	1.39069		44	1.3	108.27	0.0986288	0.0869173	0.239568	0.359351	17.9731	15.2233		9.55142	0.0287401	0.0279247	0.130934	0.151361	25.1531	0.419218
		44	1	0.348855	28.4414	28.5419	28.5777	29.1656	0.724167			96.6773	0.100491	0.035738	0.587938	0.724167	82.8538	1.3809		44	1.4	202.938	0.164443	0.0869776	0.351982	0.603402	99.6379	1.66063		12.5135	0.0392644	0.033083	0.0264417	0.0275624	4.51672	0.0752787
		44	1	0.341437	29.1916	29.264	29.2983	29.9585	0.76685			94.6215	0.072356	0.034354	0.66014	0.76685	78.2422	1.30404		44	1.5	129.546	0.156108	0.0954703	0.579862	0.831441	72.5363	1.20894		9.93601	0.0348528	0.0285917	0.0617658	0.0610762	5.22422	0.0870703
		44	1	0.300441	29.9051	29.9961	30.0784	30.6343	0.729267			83.2604	0.091089	0.082303	0.555875	0.729267	82.2744	1.37124		44	1.6	117.021	0.133312	0.145273	0.230953	0.346428	17.7421	15.0277		7.70514	0.0694413	0.0487612	0.0493204	0.0651345	7.9746	0.13291
		44	1	0.283646	30.6598	30.7159	30.8281	31.3228	0.66297			78.6058	0.056097	0.112195	0.494678	0.66297	90.5018	1.50836		44	1.7	98.0341	0.190371	0.11784	0.543269	0.851475	70.6263	1.17711		7.41103	0.0532289	0.0510392	0.0473332	0.0410972	3.42667	0.0571112
		44	1	0.360845	31.3126	31.4242	31.4911	32.0368	0.724167			100	0.111576	0.066916	0.545675	0.724167	82.8538	1.3809
		44	1	0.287923	32.0521	32.1541	32.2306	32.8629	0.810864			79.7912	0.101996	0.076496	0.632372	0.810864	73.9952	1.23325
		44	1	0.311899	32.8743	32.9585	33.072	33.6242	0.749934			86.4356	0.084228	0.113533	0.552173	0.749934	80.007	1.33345
		44	1	0.296737	33.6242	33.7197	33.8319	34.3776	0.753368			82.2337	0.095497	0.112195	0.545676	0.753368	79.6424	1.32737
		44	1	0.336026	34.398	34.4805	34.5611	35.1425	0.744567			93.122	0.082567	0.080626	0.581374	0.744567	80.5838	1.34306
		44	1	0.297941	35.1875	35.2445	35.3108	35.8412	0.653708			82.5675	0.057035	0.066297	0.530376	0.653708	91.7841	1.52973
		44	1	0.329903	35.831	35.9363	36.0146	36.5603	0.729267			91.4251	0.105323	0.078268	0.545676	0.729267	82.2744	1.37124
		44	1	0.285815	36.5654	36.6623	36.7388	37.273	0.707628			79.2071	0.096895	0.076497	0.534236	0.707628	84.7903	1.41317
		44	1	0.313483	37.2232	37.3543	37.4272	38.029	0.795564			86.8746	0.131022	0.072969	0.601773	0.795564	75.4182	1.25697
		44	1	0.303973	38.0188	38.1157	38.182	38.7685	0.749666			84.2392	0.096896	0.066297	0.586474	0.749666	80.0356	1.33393
		44	1	0.32391	38.8193	38.8779	38.9312	39.6048	0.785529			89.7641	0.058558	0.05336	0.673611	0.785529	76.3816	1.27303
		44	1	0.320607	39.5997	39.7074	39.7578	40.4157	0.815963			88.8488	0.107633	0.05046	0.657871	0.815963	73.5327	1.22555
		44	1	0.31239	40.4282	40.5333	40.6401	41.1501	0.721826			86.5718	0.105096	0.106753	0.509977	0.721826	83.1226	1.38538
		44	1	0.289276	41.201	41.3081	41.3591	41.9813	0.780265			80.1661	0.107096	0.050997	0.622172	0.780265	76.897	1.28162
		44	1	0.338871	41.9896	42.0452	42.1091	42.8426	0.852984			93.9102	0.055582	0.06393	0.733472	0.852984	70.3413	1.17235
		44	1	0.326581	42.8426	42.9019	42.9728	43.7786	0.936068			90.5044	0.05935	0.07083	0.805888	0.936068	64.0979	1.0683
		44	1	0.302986	43.7407	43.8813	43.9651	44.6314	0.861861			83.9657	0.140555	0.083835	0.666235	0.861861	69.6168	1.16028
		44	1	0.332321	44.6314	44.7779	44.8097	45.4951	0.863697			92.0952	0.146514	0.031796	0.685387	0.863697	69.4688	1.15781
		44	1	0.31686	45.5129	45.629	45.6664	46.3947	0.88185			87.8106	0.116146	0.037396	0.728308	0.88185	68.0388	1.13398
		44	1	0.301318	46.3947	46.4836	46.5489	47.3634	0.968722			83.5033	0.088864	0.065332	0.814526	0.968722	61.9373	1.03229
		44	1	0.304368	47.3634	47.4228	47.4993	48.2438	0.880397			84.3485	0.059334	0.076497	0.744566	0.880397	68.1511	1.13585
		44	1	0.32093	48.2703	48.3516	48.458	49.1924	0.922137			88.9384	0.081372	0.106398	0.734367	0.922137	65.0663	1.08444
		44	1	0.311155	49.2282	49.3263	49.3862	50.1716	0.943408			86.2295	0.098124	0.059868	0.785416	0.943408	63.5992	1.05999
		44	1	0.272511	50.1716	50.2327	50.3755	50.9518	0.780214			75.5202	0.061146	0.142793	0.576275	0.780214	76.902	1.2817
		44	1	0.330465	50.9569	51.0532	51.1507	51.7798	0.822893			91.5807	0.096323	0.097469	0.629101	0.822893	72.9135	1.21523
		44	1	0.287536	51.7798	51.8545	51.9718	52.6571	0.877294			79.684	0.074667	0.117295	0.685332	0.877294	68.3921	1.13987
		44	1	0.301775	52.6571	52.7338	52.8438	53.5017	0.844599			83.6299	0.076672	0.110057	0.65787	0.844599	71.0396	1.18399
		44	1	0.269171	53.5361	53.6168	53.6853	54.4095	0.873388			74.5946	0.080766	0.068455	0.724167	0.873388	68.698	1.14497
		44	1	0.326113	54.4371	54.5684	54.644	55.3784	0.941313			90.3748	0.131334	0.075612	0.734367	0.941313	63.7408	1.06235
		44	1.1	0.26781	350.58	350.711	350.798	351.349	0.768985			74.2175	0.13152	0.08669	0.55078	0.768985	78.0249	1.30042
		44	1.1	0.309941	351.362	351.471	351.504	352.088	0.726474			85.8931	0.10918	0.03287	0.58442	0.726474	82.5907	1.37651
		44	1.1	0.258182	352.088	352.17	352.277	352.851	0.762974			71.5493	0.08142	0.1071	0.57445	0.762974	78.6396	1.31066
		44	1.1	0.276826	352.851	352.95	353.032	353.553	0.702036			76.7159	0.09872	0.08159	0.52173	0.702036	85.4657	1.42443
		44	1.1	0.289206	353.553	353.659	353.721	354.39	0.836494			80.1468	0.10555	0.06257	0.66837	0.836494	71.728	1.19547
		44	1.1	0.311729	354.39	354.447	354.516	355.178	0.787792			86.3886	0.05758	0.069	0.66122	0.787792	76.1622	1.26937
		44	1.1	0.265104	355.178	355.276	355.357	355.861	0.682858			73.4674	0.09788	0.0816	0.50337	0.682858	87.866	1.46443
		44	1.1	0.30294	355.861	355.925	356.024	356.619	0.758246			83.9527	0.06446	0.09933	0.59446	0.758246	79.13	1.31883
		44	1.1	0.286061	356.619	356.696	356.739	357.264	0.645196			79.2752	0.07685	0.04328	0.52507	0.645196	92.995	1.54992
		44	1.1	0.282939	357.264	357.326	357.428	357.907	0.643069			78.41	0.06169	0.102	0.47937	0.643069	93.3026	1.55504
		44	1.1	0.305346	357.963	358.045	358.126	358.676	0.713068			84.6196	0.08159	0.08159	0.54988	0.713068	84.1434	1.40239
		44	1.1	0.341482	358.676	358.745	358.817	359.411	0.734758			94.634	0.06916	0.07183	0.59377	0.734758	81.6595	1.36099
		44	1.1	0.296024	359.411	359.517	359.595	360.095	0.683874			82.0364	0.10566	0.07844	0.49978	0.683874	87.7354	1.46226
		44	1.1	0.267682	360.064	360.202	360.304	360.82	0.755814			74.182	0.13769	0.102	0.51612	0.755814	79.3846	1.32308
		44	1.1	0.283354	360.82	360.889	360.96	361.502	0.681868			78.5249	0.06854	0.07113	0.5422	0.681868	87.9936	1.46656
		44	1.1	0.24311	361.502	361.604	361.65	362.167	0.665042			67.3723	0.1024	0.04595	0.51669	0.665042	90.2199	1.50366
		44	1.1	0.239454	362.167	362.303	362.359	362.907	0.740138			66.3592	0.13608	0.05609	0.54797	0.740138	81.066	1.3511
		44	1.1	0.277297	362.907	363.033	363.119	363.644	0.737177			76.8466	0.12545	0.08645	0.52528	0.737177	81.3916	1.35653
		44	1.1	0.262098	363.654	363.813	363.884	364.47	0.815963			72.6345	0.15809	0.0714	0.58647	0.815963	73.5327	1.22555
		44	1.1	0.307042	364.483	364.572	364.664	365.165	0.68142			85.0895	0.08915	0.09179	0.50048	0.68142	88.0514	1.46752
		44	1.1	0.315793	365.165	365.244	365.32	365.781	0.616375			87.5149	0.0795	0.07603	0.46084	0.616375	97.3433	1.62239
		44	1.1	0.264991	365.818	365.903	366.005	366.475	0.65627			73.4362	0.0851	0.10199	0.46918	0.65627	91.4258	1.52376
		44	1.1	0.301381	366.464	366.611	366.699	367.163	0.698669			83.5209	0.14653	0.08806	0.46408	0.698669	85.8776	1.43129
		44	1.1	0.282183	367.184	367.28	367.423	367.821	0.637471			78.2006	0.09689	0.1428	0.39778	0.637471	94.1219	1.5687
		44	1.1	0.296367	367.821	367.908	368.02	368.465	0.643819			82.1312	0.0867	0.11219	0.44493	0.643819	93.1939	1.55323
		44	1.1	0.302217	368.448	368.538	368.622	369.119	0.670965			83.7524	0.08953	0.08386	0.49758	0.670965	89.4235	1.49039
		44	1.1	0.276682	369.119	369.198	369.3	369.784	0.665175			76.6759	0.0787	0.10199	0.48448	0.665175	90.2018	1.50336
		44	1.1	0.298229	369.812	369.932	369.993	370.5	0.688108			82.6473	0.11999	0.0612	0.50692	0.688108	87.1956	1.45326
		44	1.1	0.310438	370.447	370.56	370.667	371.179	0.731853			86.0308	0.11218	0.10711	0.51256	0.731853	81.9837	1.3664
		44	1.1	0.296514	371.131	371.214	371.355	371.775	0.644629			82.1721	0.0837	0.14069	0.42024	0.644629	93.0768	1.55128
		44	1.1	0.289105	371.775	371.947	372.018	372.513	0.737409			80.1188	0.17133	0.0714	0.49468	0.737409	81.366	1.3561
		44	1.1	0.292229	372.513	372.654	372.747	373.303	0.790465			80.9846	0.14091	0.09368	0.55587	0.790465	75.9047	1.26508
		44	1.1	0.271711	373.252	373.347	373.497	373.951	0.698669			75.2984	0.09512	0.14966	0.45388	0.698669	85.8776	1.43129
		44	1.1	0.266378	373.961	374.022	374.185	374.644	0.683369			73.8206	0.0612	0.16319	0.45898	0.683369	87.8003	1.46334
		44	1.1	0.277965	374.644	374.791	374.848	375.379	0.734367			77.0316	0.14693	0.05706	0.53038	0.734367	81.703	1.36172
		44	1.1	0.270465	375.389	375.49	375.583	376.149	0.759866			74.9532	0.10145	0.09234	0.56608	0.759866	78.9613	1.31602
		44	1.1	0.257842	376.165	376.215	376.317	376.878	0.712961			71.455	0.04999	0.102	0.56097	0.712961	84.1561	1.4026
		44	1.1	0.304472	376.873	376.98	377.087	377.629	0.755503			84.3773	0.1071	0.10709	0.54132	0.755503	79.4173	1.32362
		44	1.1	0.308861	377.597	377.722	377.801	378.367	0.770065			85.5936	0.12519	0.0788	0.56608	0.770065	77.9155	1.29859
		44	1.1	0.281872	378.372	378.485	378.622	379.219	0.846562			78.1143	0.11219	0.13769	0.59668	0.846562	70.8749	1.18125
		44	1.1	0.292017	379.209	379.336	379.494	380.06	0.85096			80.9258	0.12749	0.1581	0.56537	0.85096	70.5086	1.17514
		44	1.2	0.511972	560.226	560.343	560.396	561.064	0.837338			141.881	0.11639	0.05387	0.66708	0.837338	71.6557	1.19426
		44	1.2	0.414984	561.064	561.178	561.233	561.88	0.816038			115.003	0.11417	0.05484	0.64703	0.816038	73.526	1.22543
		44	1.2	0.363569	561.88	561.967	562.042	562.716	0.83626			100.755	0.0878	0.07487	0.67359	0.83626	71.748	1.1958
		44	1.2	0.348837	562.716	562.836	562.897	563.598	0.881804			96.6722	0.12038	0.0612	0.70022	0.881804	68.0423	1.13404
		44	1.2	0.37491	563.598	563.688	563.785	564.458	0.860307			103.898	0.09024	0.0969	0.67317	0.860307	69.7425	1.16238
		44	1.2	0.40052	564.484	564.601	564.655	565.377	0.892832			110.995	0.11642	0.05394	0.72247	0.892832	67.2019	1.12003
		44	1.2	0.435938	565.377	565.47	565.531	566.194	0.816738			120.81	0.09264	0.06119	0.66291	0.816738	73.463	1.22438
		44	1.2	0.391254	566.194	566.302	566.365	566.957	0.762914			108.427	0.10842	0.06254	0.59195	0.762914	78.6458	1.31076
		44	1.2	0.382843	566.957	567.064	567.132	567.718	0.761314			106.096	0.1072	0.06783	0.58629	0.761314	78.8111	1.31352
		44	1.2	0.376148	567.718	567.824	567.916	568.511	0.792714			104.241	0.10568	0.09179	0.59524	0.792714	75.6893	1.26149
		44	1.2	0.462393	568.511	568.625	568.663	569.351	0.83993			128.142	0.11421	0.03788	0.68784	0.83993	71.4345	1.19058
		44	1.2	0.394818	569.351	569.502	569.542	570.229	0.878614			109.415	0.15086	0.0408	0.68696	0.878614	68.2894	1.13816
		44	1.2	0.399653	570.229	570.349	570.388	571.114	0.884756			110.755	0.11946	0.03879	0.7265	0.884756	67.8153	1.13026
		44	1.2	0.363292	571.114	571.23	571.327	571.975	0.8605			100.678	0.11631	0.0969	0.64729	0.8605	69.7269	1.16212
		44	1.2	0.413703	571.975	572.069	572.133	572.787	0.812516			114.648	0.09448	0.06393	0.65411	0.812516	73.8447	1.23074
		44	1.2	0.323997	572.787	572.903	572.98	573.595	0.807538			89.7883	0.11602	0.07649	0.61503	0.807538	74.2999	1.23833
		44	1.2	0.398459	573.595	573.708	573.745	574.388	0.793078			110.424	0.11314	0.0368	0.64313	0.793078	75.6546	1.26091
		44	1.2	0.36591	574.388	574.515	574.612	575.233	0.845636			101.404	0.12694	0.09689	0.62181	0.845636	70.9525	1.18254
		44	1.2	0.402014	575.233	575.346	575.422	576.008	0.774238			111.409	0.11256	0.0765	0.58518	0.774238	77.4956	1.29159
		44	1.2	0.403692	576.008	576.132	576.167	576.84	0.832512			111.874	0.12433	0.03481	0.67337	0.832512	72.071	1.20118
		44	1.2	0.361722	576.84	576.983	577.024	577.698	0.85763			100.243	0.14283	0.0408	0.674	0.85763	69.9602	1.166
		44	1.2	0.426513	577.698	577.819	577.875	578.568	0.87004			118.198	0.12157	0.05609	0.69238	0.87004	68.9623	1.14937
		44	1.2	0.445348	578.568	578.642	578.707	579.419	0.85159			123.418	0.07419	0.06491	0.71249	0.85159	70.4564	1.17427
		44	1.2	0.356116	579.419	579.533	579.579	580.15	0.73109			98.6893	0.11346	0.0459	0.57173	0.73109	82.0692	1.36782
		44	1.2	0.39873	580.15	580.222	580.294	580.905	0.754618			110.499	0.07106	0.07196	0.6116	0.754618	79.5104	1.32517
		44	1.2	0.39498	580.905	581.017	581.063	581.756	0.851332			109.46	0.11235	0.04569	0.69329	0.851332	70.4778	1.17463
		44	1.2	0.369858	581.756	581.807	581.925	582.496	0.739387			102.498	0.05092	0.11729	0.57118	0.739387	81.1483	1.35247
		44	1.2	0.402432	582.514	582.611	582.679	583.269	0.754832			111.525	0.09703	0.06753	0.59027	0.754832	79.4879	1.3248
		44	1.2	0.384589	583.269	583.347	583.404	583.99	0.721002			106.58	0.07842	0.0564	0.58618	0.721002	83.2175	1.38696
		44	1.2	0.347566	584	584.107	584.184	584.747	0.74716			96.3199	0.10783	0.0765	0.56283	0.74716	80.3041	1.3384
		44	1.2	0.412021	584.747	584.812	584.885	585.495	0.747809			114.182	0.06543	0.07275	0.60963	0.747809	80.2344	1.33724
		44	1.2	0.379062	585.485	585.587	585.649	586.206	0.721096			105.048	0.10225	0.06154	0.55731	0.721096	83.2067	1.38678
		44	1.2	0.376522	586.206	586.27	586.351	586.881	0.675244			104.344	0.06379	0.08159	0.52986	0.675244	88.8568	1.48095
		44	1.2	0.3867	586.881	586.96	587.022	587.626	0.74466			107.165	0.0785	0.06194	0.60422	0.74466	80.5737	1.34289
		44	1.2	0.357667	587.626	587.718	587.81	588.506	0.880108			99.1193	0.09222	0.0918	0.69609	0.880108	68.1735	1.13622
		44	1.2	0.388491	588.506	588.626	588.738	589.435	0.92956			107.661	0.11987	0.1122	0.69749	0.92956	64.5467	1.07578
		44	1.2	0.420015	589.435	589.538	589.599	590.303	0.867996			116.398	0.10264	0.06081	0.70455	0.867996	69.1247	1.15208
		44	1.3	0.385575	790.534	790.648	790.704	791.417	0.882138			106.853	0.11362	0.05635	0.71216	0.882138	68.0166	1.13361
		44	1.3	0.402678	791.392	791.53	791.594	792.156	0.764058			111.593	0.13861	0.06417	0.56127	0.764058	78.5281	1.3088
		44	1.3	0.380251	792.156	792.265	792.372	792.948	0.792421			105.378	0.10906	0.10709	0.57627	0.792421	75.7173	1.26196
		44	1.3	0.386977	792.946	793.043	793.118	793.774	0.82801			107.242	0.09688	0.07468	0.65645	0.82801	72.4629	1.20771
		44	1.3	0.373905	793.774	793.945	793.985	794.794	1.02017			103.619	0.17107	0.03961	0.80949	1.02017	58.8137	0.980229
		44	1.3	0.409383	794.809	794.92	795.016	795.848	1.03912			113.451	0.11123	0.09573	0.83216	1.03912	57.7413	0.962355
		44	1.3	0.398152	795.848	795.957	796.044	796.628	0.779492			110.339	0.10865	0.0867	0.58414	0.779492	76.9732	1.28289
		44	1.3	0.421754	796.628	796.738	796.81	797.408	0.780338			116.879	0.11033	0.07144	0.59857	0.780338	76.8898	1.2815
		44	1.3	0.312636	797.408	797.548	797.635	798.254	0.845698			86.6399	0.13995	0.08669	0.61906	0.845698	70.9473	1.18246
		44	1.3	0.389981	798.254	798.364	798.461	798.986	0.732426			108.074	0.11021	0.0969	0.52531	0.732426	81.9195	1.36533
		44	1.3	0.416052	798.986	799.081	799.19	799.772	0.785324			115.299	0.0951	0.10885	0.58138	0.785324	76.4015	1.27336
		44	1.3	0.383254	799.726	799.848	799.981	800.518	0.792424			106.21	0.12239	0.1326	0.53743	0.792424	75.7171	1.26195
		44	1.3	0.433148	800.518	800.602	800.653	800.98	0.461928			120.037	0.08352	0.05131	0.3271	0.461928	129.89	2.16484
		44	1.3	0.335626	800.98	801.047	801.159	801.444	0.463482			93.0112	0.06649	0.1122	0.28479	0.463482	129.455	2.15758
		44	1.3	0.410093	801.444	801.516	801.592	801.849	0.405594			113.648	0.07219	0.0765	0.25691	0.405594	147.931	2.46552
		44	1.3	0.348256	801.849	801.903	801.964	802.247	0.397424			96.511	0.05417	0.0612	0.28205	0.397424	150.972	2.5162
		44	1.3	0.433858	802.247	802.285	802.327	802.598	0.351102			120.234	0.03895	0.04146	0.27069	0.351102	170.891	2.84818
		44	1.3	0.410459	802.598	802.648	802.681	803.036	0.4383			113.749	0.0505	0.03336	0.35444	0.4383	136.893	2.28154
		44	1.3	0.366829	803.036	803.102	803.188	803.659	0.622652			101.658	0.0658	0.08669	0.47017	0.622652	96.362	1.60603
		44	1.3	0.43599	803.659	803.715	803.792	804.341	0.68216			120.825	0.05689	0.07689	0.54838	0.68216	87.9559	1.46593
		44	1.3	0.411197	804.341	804.452	804.497	805.042	0.701192			113.954	0.11157	0.04515	0.54447	0.701192	85.5686	1.42614
		44	1.3	0.351741	805.042	805.08	805.167	805.684	0.642364			97.4769	0.0385	0.08613	0.51773	0.642364	93.405	1.55675
		44	1.3	0.445273	805.684	805.782	805.823	806.309	0.624886			123.397	0.09808	0.04094	0.48587	0.624886	96.0175	1.60029
		44	1.3	0.416176	806.309	806.406	806.498	807.03	0.72096			115.334	0.09719	0.0918	0.53197	0.72096	83.2224	1.38704
		44	1.3	0.458656	807.03	807.126	807.169	807.793	0.762918			127.106	0.09612	0.04295	0.62385	0.762918	78.6454	1.31076
		44	1.3	0.381573	807.793	807.883	807.992	808.507	0.71442			105.744	0.09032	0.10902	0.51508	0.71442	83.9842	1.39974
		44	1.3	0.351373	808.529	808.596	808.682	809.243	0.713818			97.3749	0.06726	0.08536	0.5612	0.713818	84.055	1.40092
		44	1.3	0.347507	809.243	809.329	809.431	809.905	0.661722			96.3035	0.08568	0.10199	0.47405	0.661722	90.6725	1.51121
		44	1.3	0.385696	809.905	810.004	810.052	810.664	0.75979			106.887	0.09988	0.0473	0.61261	0.75979	78.9692	1.31615
		44	1.3	0.363504	810.664	810.767	810.915	811.447	0.783042			100.737	0.1023	0.1479	0.53284	0.783042	76.6242	1.27707
		44	1.3	0.443896	811.447	811.587	811.624	812.251	0.803182			123.016	0.13982	0.03649	0.62687	0.803182	74.7029	1.24505
		44	1.3	0.438555	812.251	812.386	812.445	812.975	0.724283			121.535	0.13495	0.05896	0.53038	0.724283	82.8405	1.38068
		44	1.3	0.427557	812.972	813.071	813.133	813.674	0.701996			118.488	0.09878	0.06239	0.54082	0.701996	85.4706	1.42451
		44	1.3	0.391686	813.674	813.77	813.808	814.491	0.816682			108.547	0.09546	0.03807	0.68315	0.816682	73.468	1.22447
		44	1.3	0.344282	814.491	814.586	814.659	815.356	0.865574			95.4099	0.09551	0.07213	0.69794	0.865574	69.3181	1.1553
		44	1.3	0.350771	815.364	815.499	815.576	816.156	0.791334			97.2082	0.13489	0.0765	0.57995	0.791334	75.8213	1.26369
		44	1.3	0.373509	816.156	816.239	816.32	816.82	0.66395			103.509	0.08302	0.0816	0.49933	0.66395	90.3683	1.50614
		44	1.3	0.417429	816.82	816.927	816.989	817.551	0.7317			115.681	0.10693	0.06248	0.56229	0.7317	82.0008	1.36668
		44	1.3	0.368403	817.551	817.663	817.774	818.268	0.71708			102.094	0.11124	0.11116	0.49468	0.71708	83.6727	1.39455
		44	1.3	0.359375	818.286	818.386	818.488	819.143	0.857358			99.5924	0.09996	0.102	0.6554	0.857358	69.9824	1.16637
		44	1.3	0.384857	819.143	819.247	819.295	819.992	0.84894			106.654	0.10391	0.04779	0.69724	0.84894	70.6764	1.17794
		44	1.3	0.360928	819.992	820.128	820.178	820.706	0.714062			100.023	0.13543	0.05011	0.52852	0.714062	84.0263	1.40044
		44	1.4	0.742252	1130.37	1130.57	1130.65	1130.96	0.592948			205.698	0.2043	0.0739	0.3148	0.592948	101.189	1.68649
		44	1.4	0.776216	1130.96	1131.14	1131.21	1131.57	0.611164			215.11	0.1748	0.076	0.3603	0.611164	98.1733	1.63622
		44	1.4	0.73657	1131.57	1131.73	1131.82	1132.13	0.559632			204.123	0.1562	0.0918	0.3117	0.559632	107.213	1.78689
		44	1.4	0.676871	1132.13	1132.33	1132.39	1132.75	0.613321			187.579	0.1941	0.0662	0.353	0.613321	97.828	1.63047
		44	1.4	0.659868	1132.75	1132.89	1132.97	1133.3	0.55586			182.867	0.1449	0.0785	0.3325	0.55586	107.941	1.79901
		44	1.4	0.666454	1133.3	1133.42	1133.55	1133.9	0.59315			184.692	0.1193	0.1336	0.3402	0.59315	101.155	1.68591
		44	1.4	0.731861	1133.9	1133.99	1134.14	1134.48	0.578584			202.818	0.0906	0.1499	0.3381	0.578584	103.701	1.72836
		44	1.4	0.668421	1134.48	1134.69	1134.76	1135.07	0.592794			185.238	0.2062	0.0738	0.3128	0.592794	101.216	1.68693
		44	1.4	0.789925	1135.07	1135.22	1135.32	1135.69	0.6159			218.909	0.147	0.1025	0.3664	0.6159	97.4184	1.62364
		44	1.4	0.72384	1135.69	1135.83	1135.93	1136.28	0.59079			200.596	0.1451	0.0924	0.3533	0.59079	101.559	1.69265
		44	1.4	0.711046	1136.28	1136.49	1136.55	1136.91	0.626024			197.05	0.2119	0.0625	0.3516	0.626024	95.843	1.59738
		44	1.4	0.703417	1136.91	1137.05	1137.15	1137.5	0.591312			194.936	0.1454	0.1005	0.3455	0.591312	101.469	1.69115
		44	1.4	0.710272	1137.5	1137.59	1137.73	1138.11	0.609154			196.835	0.0929	0.1373	0.3789	0.609154	98.4973	1.64162
		44	1.4	0.697407	1138.11	1138.32	1138.37	1138.68	0.575014			193.27	0.2099	0.0521	0.313	0.575014	104.345	1.73909
		44	1.4	0.733472	1138.69	1138.87	1138.94	1139.3	0.605487			203.265	0.1784	0.0652	0.3618	0.605487	99.0938	1.65156
		44	1.4	0.708346	1139.3	1139.48	1139.54	1139.92	0.61844			196.302	0.177	0.0636	0.3779	0.61844	97.0183	1.61697
		44	1.4	0.742895	1139.92	1140.01	1140.16	1140.49	0.575721			205.876	0.0883	0.1568	0.3306	0.575721	104.217	1.73695
		44	1.4	0.715584	1140.5	1140.67	1140.75	1141.07	0.569294			198.308	0.1719	0.0824	0.315	0.569294	105.394	1.75656
		44	1.4	0.726215	1141.07	1141.26	1141.34	1141.68	0.615476			201.254	0.1981	0.0728	0.3445	0.615476	97.4855	1.62476
		44	1.4	0.814424	1141.69	1141.86	1141.93	1142.28	0.586932			225.699	0.172	0.0668	0.3481	0.586932	102.226	1.70377
		44	1.4	0.798991	1142.28	1142.42	1142.54	1142.85	0.570152			221.422	0.1457	0.1147	0.3098	0.570152	105.235	1.75392
		44	1.4	0.701124	1142.85	1142.98	1143.11	1143.46	0.618652			194.3	0.1385	0.1242	0.3559	0.618652	96.9851	1.61642
		44	1.4	0.807994	1143.46	1143.63	1143.7	1144.01	0.545802			223.917	0.1629	0.0763	0.3066	0.545802	109.93	1.83216
		44	1.4	0.729271	1144.02	1144.2	1144.27	1144.59	0.573606			202.101	0.1822	0.073	0.3184	0.573606	104.601	1.74336
		44	1.4	0.760882	1144.59	1144.68	1144.84	1145.19	0.599856			210.861	0.0839	0.1629	0.3531	0.599856	100.024	1.66707
		44	1.4	0.699452	1145.19	1145.32	1145.44	1145.82	0.625772			193.837	0.1281	0.1206	0.3771	0.625772	95.8816	1.59803
		44	1.4	0.692275	1145.82	1146.01	1146.07	1146.41	0.590426			191.848	0.191	0.0533	0.3461	0.590426	101.622	1.69369
		44	1.4	0.736481	1146.41	1146.57	1146.67	1147.02	0.609069			204.099	0.1547	0.0995	0.3549	0.609069	98.511	1.64185
		44	1.4	0.710734	1147.02	1147.21	1147.25	1147.59	0.563588			196.964	0.1906	0.0388	0.3342	0.563588	106.461	1.77435
		44	1.4	0.7547	1147.59	1147.8	1147.84	1148.19	0.605133			209.148	0.2139	0.0425	0.3487	0.605133	99.1517	1.65253
		44	1.4	0.825239	1148.19	1148.33	1148.47	1148.81	0.61569			228.696	0.1305	0.1448	0.3404	0.61569	97.4516	1.62419
		44	1.4	0.737358	1148.81	1148.96	1149.07	1149.45	0.638291			204.342	0.1501	0.1117	0.3765	0.638291	94.001	1.56668
		44	1.4	0.737052	1149.46	1149.62	1149.71	1150.06	0.606718			204.257	0.1665	0.0843	0.356	0.606718	98.8927	1.64821
		44	1.4	0.711811	1150.06	1150.26	1150.32	1150.66	0.599998			197.262	0.1985	0.0555	0.346	0.599998	100	1.66667
		44	1.4	0.819976	1150.66	1150.84	1150.91	1151.29	0.625184			227.238	0.1807	0.0689	0.3755	0.625184	95.9717	1.59953
		44	1.4	0.753856	1151.29	1151.41	1151.52	1151.89	0.600324			208.914	0.1199	0.1151	0.3654	0.600324	99.946	1.66577
		44	1.4	0.631097	1151.89	1152.11	1152.14	1152.5	0.61168			174.894	0.2248	0.03	0.3569	0.61168	98.0904	1.63484
		44	1.4	0.705937	1152.5	1152.72	1152.76	1153.14	0.634928			195.634	0.2211	0.0392	0.3747	0.634928	94.4989	1.57498
		44	1.4	0.773873	1153.14	1153.29	1153.38	1153.75	0.612358			214.461	0.154	0.0877	0.3706	0.612358	97.9819	1.63303
		44	1.4	0.772653	1153.75	1153.93	1154	1154.37	0.625662			214.123	0.1832	0.066	0.3765	0.625662	95.8984	1.59831
		44	1.4	0.711109	1154.37	1154.55	1154.62	1155.06	0.690256			197.068	0.1816	0.0651	0.4435	0.690256	86.9243	1.44874
		44	1.4	0.780454	1155.06	1155.21	1155.3	1155.67	0.610652			216.285	0.1495	0.0887	0.3725	0.610652	98.2556	1.63759
		44	1.4	0.795651	1155.67	1155.8	1155.92	1156.24	0.569082			220.496	0.1323	0.1176	0.3191	0.569082	105.433	1.75722
		44	1.4	0.765618	1156.23	1156.41	1156.49	1156.87	0.635386			212.173	0.1767	0.0826	0.3761	0.635386	94.4308	1.57385
		44	1.4	0.692175	1156.91	1156.98	1157.12	1157.48	0.573426			191.82	0.0695	0.1398	0.3641	0.573426	104.634	1.7439
		44	1.4	0.740544	1157.48	1157.72	1157.78	1158.13	0.645128			205.225	0.2401	0.0611	0.3439	0.645128	93.0048	1.55008
		44	1.4	0.735503	1158.13	1158.31	1158.37	1158.78	0.6514			203.828	0.1836	0.061	0.4068	0.6514	92.1093	1.53516
		44	1.4	0.642323	1158.78	1158.99	1159.03	1159.41	0.627768			178.005	0.2079	0.0481	0.3718	0.627768	95.5767	1.59295
		44	1.4	0.72276	1159.41	1159.57	1159.66	1160.02	0.613692			200.296	0.1674	0.0903	0.356	0.613692	97.7689	1.62948
		44	1.5	0.492986	1360.31	1360.48	1360.57	1361.16	0.856355			136.62	0.1711	0.0916	0.5936	0.856355	70.0644	1.16774
		44	1.5	0.507164	1361.14	1361.34	1361.43	1362	0.86223			140.549	0.2005	0.0953	0.5665	0.86223	69.587	1.15978
		44	1.5	0.486582	1362	1362.16	1362.24	1362.87	0.870082			134.845	0.1583	0.0806	0.6312	0.870082	68.959	1.14932
		44	1.5	0.434492	1362.86	1363.03	1363.09	1363.67	0.804806			120.409	0.1603	0.063	0.5815	0.804806	74.5521	1.24254
		44	1.5	0.49168	1363.67	1363.81	1363.9	1364.43	0.760964			136.258	0.1388	0.0936	0.5286	0.760964	78.8474	1.31412
		44	1.5	0.483357	1364.43	1364.6	1364.67	1365.24	0.807058			133.951	0.1679	0.0713	0.5678	0.807058	74.3441	1.23907
		44	1.5	0.459066	1365.24	1365.4	1365.48	1365.98	0.743475			127.22	0.1611	0.0825	0.4999	0.743475	80.7021	1.34503
		44	1.5	0.407647	1365.99	1366.14	1366.27	1366.87	0.878746			112.97	0.1484	0.1304	0.5999	0.878746	68.2791	1.13799
		44	1.5	0.481046	1366.89	1367.04	1367.11	1367.65	0.763735			133.311	0.1554	0.0727	0.5356	0.763735	78.5613	1.30936
		44	1.5	0.467362	1367.66	1367.81	1367.92	1368.42	0.761032			129.519	0.1524	0.113	0.4956	0.761032	78.8403	1.31401
		44	1.5	0.515751	1368.46	1368.59	1368.67	1369.25	0.791033			142.928	0.1298	0.0723	0.589	0.791033	75.8502	1.26417
		44	1.5	0.453966	1369.24	1369.38	1369.52	1370.06	0.816802			125.806	0.1381	0.1353	0.5434	0.816802	73.4572	1.22429
		44	1.5	0.450932	1370.09	1370.26	1370.34	1370.98	0.898554			124.966	0.177	0.0782	0.6434	0.898554	66.7739	1.1129
		44	1.5	0.458508	1370.98	1371.06	1371.2	1371.73	0.753666			127.065	0.0792	0.1447	0.5298	0.753666	79.6109	1.32685
		44	1.5	0.457622	1371.73	1371.91	1371.99	1372.56	0.830715			126.819	0.1811	0.0808	0.5688	0.830715	72.2269	1.20378
		44	1.5	0.482174	1372.57	1372.75	1372.84	1373.52	0.951632			133.623	0.1855	0.0824	0.6837	0.951632	63.0496	1.05083
		44	1.5	0.504422	1373.51	1373.68	1373.74	1374.32	0.80776			139.789	0.1666	0.0671	0.5741	0.80776	74.2795	1.23799
		44	1.5	0.504422	1373.52	1373.68	1373.74	1374.31	0.789541			139.789	0.1527	0.0671	0.5697	0.789541	75.9935	1.26656
		44	1.5	0.497143	1374.32	1374.5	1374.59	1375.08	0.752027			137.772	0.1811	0.0841	0.4869	0.752027	79.7844	1.32974
		44	1.5	0.481717	1375.08	1375.25	1375.34	1375.91	0.821438			133.497	0.166	0.0948	0.5606	0.821438	73.0426	1.21738
		44	1.5	0.444715	1375.91	1376.06	1376.14	1376.82	0.918618			123.243	0.1591	0.0718	0.6877	0.918618	65.3155	1.08859
		44	1.5	0.498158	1376.82	1376.97	1377.04	1377.62	0.798579			138.053	0.1468	0.0674	0.5844	0.798579	75.1335	1.25223
		44	1.5	0.48188	1377.64	1377.78	1377.86	1378.49	0.851894			133.542	0.1387	0.0834	0.6298	0.851894	70.4313	1.17385
		44	1.5	0.440506	1378.49	1378.7	1378.76	1379.31	0.82338			122.076	0.211	0.0646	0.5478	0.82338	72.8704	1.21451
		44	1.5	0.412757	1379.32	1379.52	1379.62	1380.09	0.772194			114.386	0.1984	0.1	0.4738	0.772194	77.7007	1.29501
		44	1.5	0.496863	1380.1	1380.29	1380.36	1380.87	0.760721			137.694	0.1856	0.0682	0.5069	0.760721	78.8725	1.31454
		44	1.5	0.41284	1380.91	1381.04	1381.14	1381.83	0.924906			114.409	0.1325	0.0959	0.6965	0.924906	64.8715	1.08119
		44	1.5	0.436648	1381.83	1381.96	1382.1	1382.67	0.835603			121.007	0.1271	0.1391	0.5694	0.835603	71.8044	1.19674
		44	1.5	0.484307	1382.66	1382.85	1382.94	1383.5	0.840872			134.214	0.1926	0.0913	0.5569	0.840872	71.3545	1.18924
		44	1.5	0.511813	1383.5	1383.62	1383.74	1384.36	0.856808			141.837	0.1159	0.1227	0.6182	0.856808	70.0274	1.16712
		44	1.5	0.396928	1384.36	1384.44	1384.62	1385.11	0.751212			109.999	0.086	0.1782	0.4871	0.751212	79.8709	1.33118
		44	1.5	0.543088	1385.11	1385.29	1385.4	1386.05	0.941338			150.504	0.1797	0.1157	0.6459	0.941338	63.7391	1.06232
		44	1.5	0.405973	1386.05	1386.1	1386.23	1386.83	0.779898			112.506	0.0513	0.1289	0.5997	0.779898	76.9331	1.28222
		44	1.5	0.404476	1386.86	1386.98	1387.11	1387.73	0.873307			112.091	0.1213	0.1304	0.6216	0.873307	68.7044	1.14507
		44	1.5	0.474177	1387.68	1387.88	1388.02	1388.55	0.861558			131.407	0.1992	0.132	0.5304	0.861558	69.6412	1.16069
		44	1.5	0.467751	1388.53	1388.72	1388.81	1389.43	0.900608			129.626	0.1901	0.0846	0.6259	0.900608	66.6217	1.11036
		44	1.5	0.465137	1389.42	1389.59	1389.64	1390.37	0.95017			128.902	0.1694	0.0574	0.7233	0.95017	63.1466	1.05244
		44	1.6	0.439969	1530.37	1530.63	1530.72	1531.03	0.666027			121.927	0.2648	0.0883	0.313	0.666027	90.0865	1.50144
		44	1.6	0.39528	1531.04	1531.29	1531.4	1531.78	0.736607			109.543	0.2498	0.1073	0.3796	0.736607	81.4546	1.35758
		44	1.6	0.437914	1531.78	1531.93	1532.09	1532.54	0.763179			121.358	0.1503	0.1556	0.4573	0.763179	78.6185	1.31031
		44	1.6	0.457503	1532.54	1532.61	1532.83	1533.24	0.69369			126.786	0.0687	0.2207	0.4043	0.69369	86.4939	1.44157
		44	1.6	0.425345	1533.23	1533.3	1533.48	1533.8	0.572972			117.875	0.0698	0.1762	0.327	0.572972	104.717	1.74529
		44	1.6	0.425923	1533.84	1533.93	1534.13	1534.47	0.625746			118.035	0.0907	0.1992	0.3358	0.625746	95.8856	1.59809
		44	1.6	0.459814	1534.48	1534.62	1534.76	1535.13	0.653444			127.427	0.1384	0.145	0.3701	0.653444	91.8212	1.53035
		44	1.6	0.439823	1535.13	1535.34	1535.44	1535.83	0.700007			121.887	0.2088	0.0956	0.3956	0.700007	85.7135	1.42856
		44	1.6	0.455759	1535.8	1535.87	1536.06	1536.41	0.606468			126.303	0.0674	0.1875	0.3516	0.606468	98.9335	1.64889
		44	1.6	0.421684	1536.41	1536.48	1536.64	1537.02	0.61328			116.86	0.0672	0.1584	0.3877	0.61328	97.8346	1.63058
		44	1.6	0.444785	1537.02	1537.16	1537.26	1537.64	0.618945			123.262	0.1341	0.1057	0.3791	0.618945	96.9391	1.61565
		44	1.6	0.436506	1537.63	1537.71	1537.9	1538.26	0.631336			120.968	0.082	0.1906	0.3588	0.631336	95.0366	1.58394
		44	1.6	0.438222	1538.26	1538.38	1538.52	1538.9	0.641724			121.443	0.1201	0.1424	0.3792	0.641724	93.4982	1.5583
		44	1.6	0.464834	1538.91	1539	1539.22	1539.51	0.598212			128.818	0.0942	0.2127	0.2913	0.598212	100.299	1.67165
		44	1.6	0.4039	1539.55	1539.62	1539.8	1540.18	0.634086			111.932	0.0733	0.1805	0.3803	0.634086	94.6244	1.57707
		44	1.6	0.469826	1540.17	1540.26	1540.44	1540.87	0.695			130.201	0.0869	0.1802	0.4279	0.695	86.3309	1.43885
		44	1.6	0.412737	1540.87	1540.98	1541.16	1541.5	0.628982			114.381	0.1074	0.1825	0.3391	0.628982	95.3922	1.58987
		44	1.6	0.44323	1541.51	1541.59	1541.78	1542.17	0.66633			122.831	0.0787	0.1909	0.3968	0.66633	90.0455	1.50076
		44	1.6	0.398493	1542.18	1542.23	1542.43	1542.86	0.680181			110.433	0.0448	0.2064	0.4289	0.680181	88.2118	1.4702
		44	1.6	0.385474	1542.86	1542.96	1543.17	1543.6	0.734618			106.825	0.1023	0.2087	0.4236	0.734618	81.6751	1.36125
		44	1.6	0.393595	1543.6	1543.76	1543.89	1544.26	0.663135			109.076	0.1589	0.1315	0.3727	0.663135	90.4794	1.50799
		44	1.6	0.434844	1544.26	1544.32	1544.53	1545.01	0.75582			120.507	0.0632	0.2074	0.4852	0.75582	79.384	1.32307
		44	1.6	0.377273	1544.92	1545.18	1545.29	1545.72	0.806284			104.553	0.2596	0.1117	0.435	0.806284	74.4155	1.24026
		44	1.6	0.436761	1545.72	1545.96	1546.08	1546.47	0.744401			121.038	0.2401	0.1131	0.3912	0.744401	80.6017	1.34336
		44	1.6	0.461268	1546.44	1546.54	1546.7	1547.18	0.743994			127.83	0.1003	0.161	0.4827	0.743994	80.6458	1.3441
		44	1.6	0.409275	1547.16	1547.26	1547.48	1547.93	0.768864			113.421	0.0982	0.2185	0.4521	0.768864	78.0372	1.30062
		44	1.6	0.387652	1547.88	1548	1548.21	1548.65	0.76825			107.429	0.1206	0.2086	0.4391	0.76825	78.0996	1.30166
		44	1.6	0.437445	1548.64	1548.86	1548.98	1549.37	0.72833			121.228	0.2163	0.1165	0.3956	0.72833	82.3803	1.373
		44	1.6	0.402467	1549.39	1549.49	1549.67	1550.01	0.612737			111.534	0.0925	0.1843	0.3359	0.612737	97.9214	1.63202
		44	1.6	0.384456	1550.01	1550.2	1550.36	1550.9	0.895477			106.543	0.1956	0.1568	0.5431	0.895477	67.0034	1.11672
		44	1.6	0.437217	1550.84	1551.11	1551.17	1551.62	0.787762			121.165	0.2705	0.0675	0.4498	0.787762	76.1651	1.26942
		44	1.6	0.380949	1551.63	1551.85	1551.99	1552.38	0.751618			105.571	0.2235	0.1391	0.389	0.751618	79.8278	1.33046
		44	1.6	0.429366	1552.38	1552.44	1552.64	1553.04	0.658597			118.989	0.0607	0.202	0.3959	0.658597	91.1028	1.51838
		44	1.6	0.370179	1553.08	1553.13	1553.36	1553.76	0.679947			102.587	0.0496	0.2327	0.3976	0.679947	88.2422	1.4707
		44	1.6	0.394214	1553.77	1553.93	1554.03	1554.48	0.717251			109.247	0.1651	0.0988	0.4533	0.717251	83.6527	1.39421
		44	1.6	0.451755	1554.46	1554.55	1554.74	1555.14	0.686302			125.194	0.0921	0.1888	0.4054	0.686302	87.4251	1.45708
		44	1.6	0.395547	1555.14	1555.25	1555.42	1555.84	0.695554			109.617	0.1038	0.1758	0.416	0.695554	86.2622	1.4377
		44	1.6	0.375376	1555.84	1556.09	1556.12	1556.55	0.714088			104.027	0.2533	0.0257	0.4351	0.714088	84.0232	1.40039
		44	1.6	0.437769	1556.54	1556.65	1556.82	1557.28	0.737324			121.318	0.1043	0.1749	0.4581	0.737324	81.3754	1.35626
		44	1.6	0.410575	1557.28	1557.45	1557.53	1557.93	0.647128			113.781	0.1705	0.0826	0.394	0.647128	92.7174	1.54529
		44	1.6	0.402327	1557.93	1558.17	1558.25	1558.65	0.717214			111.496	0.237	0.0801	0.4001	0.717214	83.657	1.39428
		44	1.6	0.448473	1558.65	1558.71	1558.89	1559.29	0.643884			124.284	0.0655	0.1798	0.3986	0.643884	93.1845	1.55307
		44	1.6	0.44156	1559.32	1559.41	1559.58	1560.03	0.707906			122.368	0.0915	0.1695	0.4469	0.707906	84.757	1.41262
		44	1.7	0.362715	1800.33	1800.42	1800.66	1801.18	0.856164			100.518	0.0899	0.2439	0.5224	0.856164	70.08	1.168
		44	1.7	0.357446	1801.18	1801.27	1801.52	1802.08	0.897306			99.0578	0.0855	0.2539	0.5579	0.897306	66.8668	1.11445
		44	1.7	0.35895	1802.08	1802.3	1802.4	1802.91	0.828634			99.4747	0.22	0.1027	0.5059	0.828634	72.4083	1.20681
		44	1.7	0.408858	1802.91	1803.09	1803.25	1803.75	0.842119			113.306	0.1825	0.1639	0.4957	0.842119	71.2489	1.18748
		44	1.7	0.319507	1803.76	1803.98	1804.09	1804.58	0.818158			88.544	0.214	0.1157	0.4885	0.818158	73.3354	1.22226
		44	1.7	0.387901	1804.62	1804.68	1804.92	1805.41	0.794967			107.498	0.0576	0.2454	0.492	0.794967	75.4748	1.25791
		44	1.7	0.369695	1805.41	1805.59	1805.7	1806.19	0.778109			102.452	0.1824	0.1061	0.4896	0.778109	77.11	1.28517
		44	1.7	0.331504	1806.19	1806.36	1806.49	1806.99	0.807991			91.8686	0.169	0.1371	0.5019	0.807991	74.2583	1.23764
		44	1.7	0.374451	1807	1807.21	1807.3	1807.81	0.814194			103.77	0.2157	0.0882	0.5103	0.814194	73.6925	1.22821
		44	1.7	0.410372	1807.81	1808.03	1808.12	1808.73	0.915014			113.725	0.2247	0.0847	0.6056	0.915014	65.5728	1.09288
		44	1.7	0.344058	1808.73	1808.96	1809.03	1809.58	0.851877			95.3477	0.2306	0.0727	0.5486	0.851877	70.4327	1.17388
		44	1.7	0.314646	1809.57	1809.8	1809.88	1810.34	0.766976			87.197	0.229	0.0793	0.4586	0.766976	78.2293	1.30382
		44	1.7	0.339937	1810.34	1810.57	1810.67	1811.18	0.836768			94.2056	0.23	0.0985	0.5083	0.836768	71.7045	1.19507
		44	1.7	0.354716	1811.18	1811.43	1811.51	1812.07	0.896338			98.3013	0.2516	0.077	0.5677	0.896338	66.939	1.11565
		44	1.7	0.320101	1812.07	1812.3	1812.37	1812.89	0.820168			88.7086	0.2254	0.0746	0.5202	0.820168	73.1557	1.21926
		44	1.7	0.308815	1812.89	1813.14	1813.25	1813.74	0.842			85.5809	0.2473	0.1087	0.486	0.842	71.2589	1.18765
		44	1.7	0.340394	1813.74	1813.94	1814.02	1814.54	0.801014			94.3325	0.2051	0.0753	0.5206	0.801014	74.9051	1.24842
		44	1.7	0.36005	1814.54	1814.72	1814.82	1815.4	0.85873			99.7795	0.1875	0.0908	0.5804	0.85873	69.8706	1.16451
		44	1.7	0.314283	1815.4	1815.49	1815.68	1816.27	0.874324			87.0964	0.093	0.194	0.5874	0.874324	68.6244	1.14374
		44	1.7	0.350469	1816.24	1816.47	1816.57	1817.09	0.858254			97.1244	0.2345	0.0949	0.5289	0.858254	69.9094	1.16516
		44	1.7	0.371205	1817.09	1817.25	1817.39	1818	0.904204			102.871	0.1508	0.1428	0.6106	0.904204	66.3567	1.10595
		44	1.7	0.350621	1818	1818.17	1818.28	1818.8	0.795886			97.1665	0.172	0.11	0.5139	0.795886	75.3877	1.25646
		44	1.7	0.353339	1818.8	1818.89	1819.08	1819.71	0.916508			97.9198	0.0916	0.1941	0.6308	0.916508	65.4659	1.0911
		44	1.7	0.372666	1819.71	1819.92	1820.01	1820.64	0.928636			103.276	0.2063	0.095	0.6273	0.928636	64.6109	1.07685
		44	1.7	0.421758	1820.63	1820.87	1820.95	1821.5	0.862244			116.881	0.2315	0.088	0.5428	0.862244	69.5859	1.15976
		44	1.7	0.330957	1821.5	1821.65	1821.76	1822.39	0.896524			91.7171	0.1518	0.1116	0.6331	0.896524	66.9251	1.11542
		44	1.7	0.365014	1822.39	1822.53	1822.67	1823.24	0.843858			101.155	0.1364	0.1367	0.5708	0.843858	71.102	1.18503
		44	1.7	0.370729	1823.24	1823.44	1823.54	1824.1	0.867517			102.739	0.1985	0.1046	0.5644	0.867517	69.1629	1.15271
		44	1.7	0.322112	1824.11	1824.3	1824.4	1824.97	0.860954			89.2658	0.1839	0.1054	0.5716	0.860954	69.6901	1.1615
		44	1.7	0.357841	1824.97	1825.21	1825.28	1825.83	0.86183			99.1674	0.2324	0.0741	0.5554	0.86183	69.6193	1.16032
		44	1.7	0.346834	1825.83	1826.07	1826.13	1826.75	0.914313			96.1171	0.2384	0.0625	0.6134	0.914313	65.623	1.09372
		44	1.7	0.337497	1826.75	1827.01	1827.1	1827.58	0.822562			93.5295	0.2536	0.0918	0.4772	0.822562	72.9428	1.21571
		44	1.7	0.343571	1827.58	1827.78	1827.9	1828.45	0.874076			95.2129	0.202	0.1193	0.5528	0.874076	68.6439	1.14407
		44	1.7	0.351299	1828.45	1828.7	1828.76	1829.3	0.850676			97.3546	0.2441	0.0695	0.537	0.850676	70.5321	1.17554
		44	1.7	0.356989	1829.3	1829.5	1829.61	1830.14	0.842742			98.9312	0.1944	0.1116	0.5368	0.842742	71.1962	1.1866
	Nebulize	53	1	0.46056	20.6544	20.7559	20.8046	21.3967	0.742282			96.4584	0.101544	0.048708	0.59203	0.742282	80.8318	1.3472		53	1	87.5426	0.0810058	0.0789414	0.569117	0.729064	82.393	1.37322		6.52967	0.0182736	0.0217628	0.0288426	0.0251919	2.84326	0.0473876
		53	1	0.438355	21.3967	21.4673	21.5461	22.0961	0.699386			91.8078	0.070622	0.078792	0.549972	0.699386	85.7896	1.42983		53	1.1	80.1492	0.0841676	0.063097	0.685585	0.83285	72.2798	1.20466		11.9281	0.0163388	0.0133148	0.0538481	0.0497253	4.11687	0.0686144
		53	1	0.400959	22.1192	22.1835	22.2488	22.8577	0.738488			83.9757	0.064244	0.065372	0.608872	0.738488	81.2471	1.35412		53	1.2	75.0986	0.0929363	0.0607514	0.549496	0.703184	85.6008	1.42668		9.83675	0.0178207	0.0192259	0.0498333	0.0399438	4.96663	0.0827772
		53	1	0.444357	22.8754	22.9465	23.0191	23.6211	0.745768			93.0649	0.071108	0.072578	0.602082	0.745768	80.454	1.3409		53	1.3	135.76	0.115974	0.054341	0.587964	0.758277	81.9501	1.36583		20.3058	0.0285107	0.0150715	0.148407	0.142244	15.8276	0.263793
		53	1	0.421507	23.6211	23.7054	23.79	24.3394	0.71823			88.2793	0.084228	0.084618	0.549384	0.71823	83.5387	1.39231		53	1.4	140.656	0.111388	0.057193	0.524095	0.692679	87.385	1.45642		13.8936	0.019323	0.0130916	0.068893	0.0654843	8.32578	0.138763
		53	1	0.37736	24.3624	24.4101	24.5183	25.0904	0.72804			79.0332	0.047724	0.108212	0.572104	0.72804	82.4131	1.37355		53	1.5	141.506	0.119837	0.0849471	0.276021	0.414032	14.9163	12.6328		18.8087	0.0223631	0.0119577	0.0766168	0.0687729	5.86087	0.0976811
		53	1	0.451411	25.0904	25.1472	25.2259	25.8072	0.716716			94.5424	0.056784	0.078644	0.581288	0.716716	83.7152	1.39525		53	1.6	114.073	0.0995558	0.0522907	0.529149	0.680997	88.7221	1.4787		8.75505	0.0257385	0.0142821	0.0532586	0.0565594	7.64249	0.127375
		53	1	0.418715	25.8072	25.8793	25.9792	26.4911	0.683968			87.6946	0.072154	0.099888	0.511926	0.683968	87.7234	1.46206		53	1.7	140.524	0.133206	0.067476	0.396146	0.596822	100.788	1.6798		10.9698	0.0235622	0.0187195	0.0393951	0.0304376	5.1282	0.0854699
		53	1	0.433472	26.5219	26.5993	26.7034	27.2148	0.692898			90.7853	0.077426	0.10405	0.511422	0.692898	86.5928	1.44321
		53	1	0.442358	27.2148	27.2871	27.3682	27.9437	0.728854			92.6463	0.07232	0.081074	0.57546	0.728854	82.321	1.37202
		53	1	0.427699	27.9533	28.0435	28.131	28.6887	0.735326			89.5762	0.090186	0.087432	0.557708	0.735326	81.5964	1.35994
		53	1	0.378618	28.7006	28.7594	28.8383	29.4047	0.70411			79.2968	0.058794	0.078896	0.56642	0.70411	85.214	1.42023
		53	1	0.430584	29.4074	29.5211	29.5752	30.1368	0.729376			90.1804	0.113634	0.054106	0.561636	0.729376	82.2621	1.37103
		53	1	0.439646	30.1368	30.2282	30.2844	30.8663	0.7295			92.0783	0.091342	0.056228	0.58193	0.7295	82.2481	1.3708
		53	1	0.434437	30.8663	30.9681	31.0044	31.5972	0.730846			90.9874	0.101802	0.036282	0.592762	0.730846	82.0966	1.36828
		53	1	0.408387	31.5972	31.6783	31.7545	32.3457	0.748536			85.5315	0.081172	0.07617	0.591194	0.748536	80.1565	1.33594
		53	1	0.404715	32.3457	32.3982	32.526	33.0671	0.721401			84.7625	0.052524	0.127817	0.54106	0.721401	83.1715	1.38619
		53	1	0.392667	33.0806	33.1512	33.2502	33.7538	0.673257			82.2392	0.07061	0.099045	0.503602	0.673257	89.1191	1.48532
		53	1	0.387505	33.7956	33.8693	33.9702	34.5239	0.728346			81.158	0.073724	0.100951	0.553671	0.728346	82.3784	1.37297
		53	1	0.369362	34.5239	34.607	34.6737	35.2515	0.727584			77.3581	0.083115	0.066675	0.577794	0.727584	82.4647	1.37441
		53	1	0.376414	35.2515	35.3367	35.3754	35.9614	0.709854			78.8352	0.085234	0.03868	0.58594	0.709854	84.5244	1.40874
		53	1	0.35752	35.9614	36.0512	36.1012	36.6953	0.733946			74.8782	0.089891	0.049944	0.594111	0.733946	81.7499	1.3625
		53	1	0.402592	36.6953	36.799	36.867	37.4285	0.73318			84.3178	0.103674	0.068023	0.561483	0.73318	81.8353	1.36392
		53	1	0.401537	37.4285	37.5038	37.5995	38.1307	0.702188			84.0968	0.075303	0.095726	0.531159	0.702188	85.4472	1.42412
		53	1	0.426255	38.1307	38.2531	38.3279	38.8939	0.76324			89.2737	0.122434	0.074757	0.566049	0.76324	78.6122	1.3102
		53	1	0.390191	38.8939	38.9646	39.0645	39.656	0.762128			81.7207	0.070737	0.099888	0.591503	0.762128	78.7269	1.31212
		53	1	0.405284	39.656	39.7263	39.8428	40.4144	0.75839			84.8817	0.070255	0.116536	0.571599	0.75839	79.115	1.31858
		53	1	0.439426	40.4154	40.5254	40.592	41.2085	0.793118			92.0323	0.110029	0.066592	0.616497	0.793118	75.6508	1.26085
		53	1	0.47747	41.2085	41.3111	41.3484	41.9655	0.757028			100	0.102634	0.03724	0.617154	0.757028	79.2573	1.32096
		53	1	0.436307	41.9655	42.0404	42.1241	42.6938	0.728285			91.379	0.074851	0.083753	0.569681	0.728285	82.3853	1.37309
		53	1	0.437419	42.6977	42.8036	42.8936	43.4226	0.724876			91.6119	0.105922	0.089951	0.529003	0.724876	82.7728	1.37955
		53	1	0.418316	43.4226	43.5387	43.6053	44.163	0.740408			87.6111	0.116107	0.066592	0.557709	0.740408	81.0365	1.35061
		53	1	0.443099	44.1769	44.2493	44.3281	44.9068	0.729834			92.8015	0.072386	0.078778	0.57867	0.729834	82.2105	1.37017
		53	1	0.364179	44.9068	44.9871	45.0911	45.628	0.721234			76.2727	0.080286	0.10405	0.536898	0.721234	83.1908	1.38651
		53	1	0.472519	45.6416	45.7132	45.7827	46.3525	0.710934			98.9631	0.071666	0.069516	0.569752	0.710934	84.396	1.4066
		53	1	0.39396	46.3525	46.423	46.502	47.046	0.693548			82.5099	0.070452	0.079078	0.544018	0.693548	86.5117	1.44186
		53	1	0.436124	47.046	47.1118	47.1913	47.7953	0.749232			91.3408	0.065776	0.079474	0.603982	0.749232	80.082	1.3347
		53	1	0.36765	47.7953	47.8588	47.9712	48.5456	0.750292			76.9996	0.063562	0.112374	0.574356	0.750292	79.9689	1.33281
		53	1	0.4567	48.5452	48.607	48.68	49.2423	0.697104			95.65	0.0618	0.072994	0.56231	0.697104	86.0704	1.43451
		53	1	0.453932	49.2423	49.3345	49.4027	50.0232	0.780818			95.0704	0.092176	0.068172	0.62047	0.780818	76.8425	1.28071
		53	1.1	0.474842	399.972	400.038	400.109	400.846	0.87331			99.4496	0.06572	0.07063	0.73696	0.87331	68.7041	1.14507
		53	1.1	0.350257	400.846	400.909	400.973	401.68	0.8348			73.3568	0.06314	0.06407	0.70759	0.8348	71.8735	1.19789
		53	1.1	0.420311	401.68	401.775	401.824	402.575	0.894084			88.0289	0.09404	0.04902	0.75103	0.894084	67.1078	1.11846
		53	1.1	0.440142	402.575	402.64	402.723	403.425	0.850674			92.1822	0.06571	0.08271	0.70225	0.850674	70.5323	1.17554
		53	1.1	0.415824	403.425	403.516	403.578	404.29	0.865172			87.0891	0.09103	0.06156	0.71258	0.865172	69.3504	1.15584
		53	1.1	0.359437	404.29	404.353	404.427	405.109	0.81881			75.2796	0.06254	0.07383	0.68244	0.81881	73.2771	1.22128
		53	1.1	0.351275	405.109	405.196	405.272	405.923	0.81353			73.5702	0.08646	0.07649	0.65058	0.81353	73.7527	1.22921
		53	1.1	0.389655	405.923	406.041	406.079	406.74	0.817594			81.6083	0.11782	0.03848	0.6613	0.817594	73.3861	1.2231
		53	1.1	0.41168	406.74	406.832	406.901	407.499	0.758732			86.2213	0.09175	0.06838	0.5986	0.758732	79.0793	1.31799
		53	1.1	0.338958	407.499	407.597	407.638	408.32	0.820474			70.9904	0.09808	0.04047	0.68192	0.820474	73.1285	1.21881
		53	1.1	0.40498	408.32	408.414	408.454	409.086	0.766662			84.8181	0.09408	0.04049	0.6321	0.766662	78.2613	1.30436
		53	1.1	0.394307	409.086	409.166	409.244	409.893	0.806576			82.5826	0.08016	0.07787	0.64854	0.806576	74.3885	1.23981
		53	1.1	0.377133	409.893	409.982	410.052	410.703	0.81025			78.9858	0.08919	0.07022	0.65084	0.81025	74.0512	1.23419
		53	1.1	0.425985	410.703	410.802	410.862	411.582	0.878434			89.2171	0.09886	0.06029	0.71929	0.878434	68.3034	1.13839
		53	1.1	0.441174	411.582	411.682	411.736	412.486	0.904222			92.3983	0.10004	0.05487	0.74931	0.904222	66.3554	1.10592
		53	1.1	0.396032	412.486	412.575	412.651	413.335	0.848894			82.944	0.08921	0.07582	0.68386	0.848894	70.6802	1.178
		53	1.1	0.420464	413.335	413.427	413.496	414.148	0.81306			88.0609	0.09225	0.06904	0.65177	0.81306	73.7953	1.22992
		53	1.1	0.410213	414.148	414.248	414.308	415.029	0.881316			85.9139	0.10038	0.05949	0.72145	0.881316	68.08	1.13467
		53	1.1	0.365087	415.029	415.094	415.163	415.858	0.829094			76.4628	0.0652	0.06865	0.69524	0.829094	72.3682	1.20614
		53	1.1	0.343067	415.858	415.925	416.011	416.7	0.842392			71.851	0.06726	0.0852	0.68993	0.842392	71.2257	1.1871
		53	1.1	0.413581	416.7	416.774	416.847	417.508	0.807146			86.6193	0.07392	0.07282	0.66041	0.807146	74.336	1.23893
		53	1.1	0.418835	417.508	417.599	417.661	418.265	0.757784			87.7198	0.09172	0.06147	0.60459	0.757784	79.1782	1.31964
		53	1.1	0.404683	418.265	418.339	418.425	419.057	0.791402			84.7559	0.0739	0.08526	0.63225	0.791402	75.8148	1.26358
		53	1.1	0.47399	419.057	419.15	419.218	419.884	0.82702			99.2712	0.09328	0.06797	0.66577	0.82702	72.5496	1.20916
		53	1.1	0.424929	419.884	419.97	420.044	420.758	0.874226			88.996	0.08651	0.07397	0.71374	0.874226	68.6321	1.14387
		53	1.1	0.419279	420.758	420.857	420.922	421.55	0.791952			87.8127	0.09926	0.06502	0.62767	0.791952	75.7622	1.2627
		53	1.1	0.452196	421.55	421.646	421.713	422.35	0.799512			94.7067	0.09619	0.06672	0.63661	0.799512	75.0458	1.25076
		53	1.1	0.372278	422.35	422.456	422.519	423.257	0.907294			77.9689	0.106	0.06359	0.7377	0.907294	66.1307	1.10218
		53	1.1	0.381694	423.257	423.347	423.404	424.071	0.813822			79.941	0.09009	0.05673	0.667	0.813822	73.7262	1.22877
		53	1.1	0.315467	424.071	424.162	424.203	424.896	0.82493			66.0706	0.09131	0.04116	0.69246	0.82493	72.7334	1.21222
		53	1.1	0.376205	424.896	424.991	425.04	425.65	0.754776			78.7915	0.0959	0.04838	0.6105	0.754776	79.4938	1.3249
		53	1.1	0.34371	425.65	425.727	425.781	426.497	0.847022			71.9857	0.07692	0.05409	0.71601	0.847022	70.8364	1.18061
		53	1.1	0.323869	426.497	426.584	426.639	427.319	0.821988			67.8304	0.08686	0.0545	0.68063	0.821988	72.9938	1.21656
		53	1.1	0.354578	427.319	427.391	427.442	428.189	0.869238			74.262	0.07159	0.05103	0.74662	0.869238	69.026	1.15043
		53	1.1	0.309042	428.189	428.266	428.306	429.003	0.814372			64.7249	0.07783	0.03913	0.69741	0.814372	73.6764	1.22794
		53	1.1	0.23703	429.003	429.04	429.122	429.781	0.777854			49.643	0.03711	0.08188	0.65886	0.777854	77.1353	1.28559
		53	1.1	0.207277	429.781	429.834	429.897	430.788	1.00703			43.4116	0.05289	0.06329	0.89085	1.00703	59.581	0.993017
		53	1.2	0.319237	570.088	570.19	570.25	570.821	0.733828			66.8602	0.10223	0.06029	0.57131	0.733828	81.763	1.36272
		53	1.2	0.325761	570.821	570.893	570.979	571.527	0.705372			68.2266	0.07178	0.08622	0.54737	0.705372	85.0615	1.41769
		53	1.2	0.339321	571.527	571.633	571.682	572.228	0.70099			71.0665	0.10575	0.04944	0.5458	0.70099	85.5932	1.42655
		53	1.2	0.323179	572.228	572.308	572.392	572.911	0.68294			67.6858	0.0805	0.0834	0.51904	0.68294	87.8554	1.46426
		53	1.2	0.419809	572.911	573.012	573.08	573.628	0.717536			87.9237	0.10148	0.06791	0.54814	0.717536	83.6195	1.39366
		53	1.2	0.324365	573.628	573.711	573.794	574.31	0.68195			67.9341	0.08263	0.08294	0.51638	0.68195	87.983	1.46638
		53	1.2	0.346721	574.319	574.393	574.48	575.02	0.701616			72.6164	0.07447	0.08693	0.54021	0.701616	85.5169	1.42528
		53	1.2	0.344146	575.02	575.121	575.182	575.734	0.713838			72.077	0.10065	0.06081	0.55238	0.713838	84.0527	1.40088
		53	1.2	0.317543	575.734	575.846	575.891	576.409	0.674924			66.5053	0.11188	0.04537	0.51767	0.674924	88.8989	1.48165
		53	1.2	0.33945	576.409	576.529	576.559	577.126	0.717064			71.0936	0.11953	0.02998	0.56756	0.717064	83.6745	1.39458
		53	1.2	0.364909	577.126	577.228	577.307	577.87	0.743748			76.4256	0.10168	0.07944	0.56263	0.743748	80.6725	1.34454
		53	1.2	0.375563	577.87	577.983	578.05	578.618	0.748038			78.657	0.11356	0.06606	0.56841	0.748038	80.2098	1.33683
		53	1.2	0.347084	578.618	578.713	578.817	579.248	0.630072			72.6923	0.09527	0.10323	0.43158	0.630072	95.2272	1.58712
		53	1.2	0.340992	579.335	579.464	579.518	580.066	0.731295			71.4166	0.12878	0.05444	0.54807	0.731295	82.0463	1.36744
		53	1.2	0.312994	580.068	580.137	580.231	580.711	0.642963			65.5527	0.0686	0.09388	0.48048	0.642963	93.318	1.5553
		53	1.2	0.353379	580.72	580.83	580.9	581.394	0.67472			74.0107	0.11056	0.07022	0.49394	0.67472	88.9258	1.4821
		53	1.2	0.342417	581.394	581.498	581.551	582.027	0.632303			71.7149	0.10373	0.05275	0.47582	0.632303	94.8913	1.58152
		53	1.2	0.476506	582.029	582.126	582.204	582.638	0.609891			99.7983	0.09796	0.07705	0.43488	0.609891	98.3783	1.63964
		53	1.2	0.537037	582.643	582.757	582.81	583.267	0.623849			112.476	0.11371	0.05314	0.457	0.623849	96.1772	1.60295
		53	1.2	0.388151	583.258	583.341	583.425	583.941	0.682663			81.2933	0.08224	0.08444	0.51598	0.682663	87.8911	1.46485
		53	1.2	0.354341	583.946	584.016	584.091	584.653	0.706545			74.2122	0.06976	0.07521	0.56157	0.706545	84.9203	1.41534
		53	1.2	0.389849	584.658	584.75	584.808	585.41	0.752035			81.6489	0.09153	0.05803	0.60248	0.752035	79.7835	1.32973
		53	1.2	0.377926	585.418	585.469	585.573	586.218	0.799488			79.1519	0.05053	0.10366	0.6453	0.799488	75.048	1.2508
		53	1.2	0.36914	586.218	586.283	586.348	586.969	0.751304			77.3118	0.06484	0.06498	0.62148	0.751304	79.8611	1.33102
		53	1.2	0.325378	586.969	587.067	587.129	587.731	0.761476			68.1463	0.09741	0.06243	0.60164	0.761476	78.7943	1.31324
		53	1.2	0.341006	587.731	587.812	587.852	588.469	0.737824			71.4194	0.08092	0.04036	0.61654	0.737824	81.3202	1.35534
		53	1.2	0.422673	588.469	588.548	588.587	589.198	0.72939			88.5236	0.07941	0.03861	0.61137	0.72939	82.2605	1.37101
		53	1.2	0.356071	589.198	589.285	589.321	589.921	0.722996			74.5747	0.08675	0.03666	0.59959	0.722996	82.988	1.38313
		53	1.2	0.32113	589.921	589.98	590.045	590.66	0.73854			67.2566	0.05912	0.06497	0.61445	0.73854	81.2414	1.35402
		53	1.2	0.389966	590.66	590.733	590.783	591.343	0.68356			81.6735	0.07383	0.04991	0.55982	0.68356	87.7758	1.46293
		53	1.2	0.290545	591.343	591.441	591.476	592.026	0.683006			60.851	0.09788	0.0353	0.54982	0.683006	87.847	1.46412
		53	1.2	0.387404	592.026	592.105	592.162	592.746	0.719486			81.137	0.07851	0.05686	0.58412	0.719486	83.3929	1.38988
		53	1.2	0.343221	592.746	592.827	592.89	593.453	0.70748			71.8833	0.08133	0.06272	0.56343	0.70748	84.8081	1.41347
		53	1.2	0.368298	593.453	593.544	593.579	594.22	0.766618			77.1354	0.09131	0.03471	0.6406	0.766618	78.2658	1.30443
		53	1.2	0.333233	594.221	594.321	594.362	594.932	0.710438			69.7915	0.09989	0.04071	0.56984	0.710438	84.4549	1.40758
		53	1.2	0.373177	594.932	595.016	595.079	595.63	0.698064			78.1572	0.08451	0.0623	0.55126	0.698064	85.952	1.43253
		53	1.2	0.380616	595.63	595.744	595.782	596.342	0.712308			79.7153	0.11387	0.03861	0.55982	0.712308	84.2332	1.40389
		53	1.2	0.294327	596.342	596.465	596.499	597.017	0.67501			61.6431	0.12251	0.03437	0.51813	0.67501	88.8876	1.48146
		53	1.2	0.371981	597.017	597.118	597.18	597.696	0.67852			77.9068	0.10094	0.0622	0.51538	0.67852	88.4278	1.4738
		53	1.2	0.392107	597.696	597.783	597.851	598.37	0.674822			82.1219	0.08779	0.06738	0.51966	0.674822	88.9123	1.48187
		53	1.2	0.288293	598.37	598.479	598.526	599.057	0.686972			60.3793	0.10856	0.04689	0.53152	0.686972	87.3398	1.45566
		53	1.2	0.401538	599.057	599.156	599.197	599.768	0.710846			84.097	0.09889	0.04117	0.57078	0.710846	84.4065	1.40677
		53	1.2	0.307844	599.768	599.877	599.924	600.449	0.68059			64.4741	0.10918	0.04633	0.52508	0.68059	88.1588	1.46931
		53	1.3	0.606	1200.3	1200.4	1200.45	1201.16	0.860242			126.919	0.1027	0.0481	0.7094	0.860242	69.7478	1.16246
		53	1.3	0.649159	1201.18	1201.28	1201.34	1202.27	1.09676			135.958	0.0991	0.0661	0.9316	1.09676	54.7067	0.911778
		53	1.3	0.751672	1202.28	1202.36	1202.4	1202.88	0.599358			157.428	0.0823	0.04	0.4771	0.599358	100.107	1.66845
		53	1.3	0.516324	1202.87	1203	1203.04	1203.38	0.516088			108.138	0.1321	0.0399	0.3441	0.516088	116.259	1.93765
		53	1.3	0.320886	1203.4	1203.55	1203.59	1203.9	0.49944			67.2055	0.1456	0.0417	0.3121	0.49944	120.135	2.00224
		53	1.3	0.71212	1203.89	1204.02	1204.05	1204.51	0.621426			149.145	0.1226	0.0344	0.4644	0.621426	96.5521	1.6092
		53	1.3	0.630998	1204.51	1204.64	1204.68	1205.08	0.566312			132.155	0.1254	0.0369	0.404	0.566312	105.949	1.76581
		53	1.3	0.480797	1205.08	1205.22	1205.29	1205.73	0.650981			100.697	0.1432	0.0708	0.437	0.650981	92.1686	1.53614
		53	1.3	0.699784	1205.76	1205.86	1205.91	1206.71	0.948436			146.561	0.1003	0.0558	0.7923	0.948436	63.262	1.05437
		53	1.3	0.698511	1206.71	1206.8	1206.86	1207.52	0.815157			146.294	0.0951	0.0578	0.6623	0.815157	73.6055	1.22676
		53	1.3	0.64037	1207.53	1207.59	1207.67	1208.16	0.624602			134.117	0.0576	0.0821	0.4849	0.624602	96.0612	1.60102
		53	1.3	0.653796	1208.12	1208.3	1208.35	1209.03	0.903154			136.929	0.1735	0.0555	0.6742	0.903154	66.4338	1.10723
		53	1.3	0.693211	1209.07	1209.16	1209.23	1209.84	0.764736			145.184	0.0897	0.0652	0.6098	0.764736	78.4584	1.30764
		53	1.3	0.806534	1209.84	1209.95	1209.99	1210.61	0.771502			168.918	0.1097	0.0451	0.6167	0.771502	77.7704	1.29617
		53	1.3	0.572465	1210.61	1210.7	1210.76	1211.63	1.02155			119.896	0.0909	0.0597	0.871	1.02155	58.7342	0.978903
		53	1.3	0.663385	1211.63	1211.75	1211.8	1212.36	0.724758			138.938	0.1174	0.0464	0.5609	0.724758	82.7863	1.37977
		53	1.3	0.676392	1212.36	1212.49	1212.53	1213.01	0.649633			141.662	0.1302	0.045	0.4745	0.649633	92.3598	1.53933
		53	1.3	0.560424	1213.03	1213.16	1213.22	1213.83	0.801617			117.374	0.1315	0.0624	0.6077	0.801617	74.8487	1.24748
		53	1.3	0.668611	1213.85	1213.95	1214	1214.64	0.79726			140.032	0.1053	0.0463	0.6457	0.79726	75.2578	1.2543
		53	1.3	0.737916	1214.64	1214.74	1214.82	1215.52	0.88129			154.547	0.0925	0.0812	0.7076	0.88129	68.0821	1.1347
		53	1.3	0.606163	1215.53	1215.65	1215.68	1216.44	0.90746			126.953	0.1173	0.0389	0.7513	0.90746	66.1186	1.10198
		53	1.3	0.757515	1216.45	1216.55	1216.61	1217.42	0.962754			158.652	0.0911	0.0628	0.8089	0.962754	62.3212	1.03869
		53	1.3	0.720119	1217.42	1217.52	1217.59	1218.21	0.791422			150.82	0.1066	0.0658	0.619	0.791422	75.8129	1.26355
		53	1.3	0.663878	1218.22	1218.34	1218.39	1218.84	0.619466			139.041	0.114	0.0535	0.452	0.619466	96.8576	1.61429
		53	1.3	0.626276	1218.86	1219.01	1219.06	1219.62	0.759546			131.166	0.156	0.0502	0.5533	0.759546	78.9946	1.31658
		53	1.3	0.810523	1219.63	1219.75	1219.8	1220.34	0.708832			169.754	0.1187	0.0516	0.5386	0.708832	84.6463	1.41077
		53	1.3	0.731801	1220.37	1220.49	1220.58	1221.15	0.781082			153.267	0.1193	0.0957	0.566	0.781082	76.8165	1.28028
		53	1.3	0.740571	1221.12	1221.27	1221.31	1221.78	0.668924			155.103	0.1561	0.0384	0.4744	0.668924	89.6963	1.49494
		53	1.3	0.622474	1221.8	1221.93	1221.97	1222.33	0.538646			130.369	0.133	0.0377	0.3679	0.538646	111.39	1.85651
		53	1.3	0.519209	1222.39	1222.49	1222.56	1223.05	0.65741			108.742	0.1039	0.0707	0.4828	0.65741	91.2672	1.52112
		53	1.3	0.691481	1223.04	1223.16	1223.19	1223.95	0.906648			144.822	0.1133	0.0373	0.7561	0.906648	66.1778	1.10296
		53	1.3	0.718656	1223.98	1224.06	1224.14	1224.87	0.894388			150.513	0.083	0.0752	0.7362	0.894388	67.085	1.11808
		53	1.3	0.668491	1224.91	1225.02	1225.07	1225.73	0.81988			140.007	0.1126	0.0428	0.6645	0.81988	73.1814	1.21969
		53	1.3	0.720546	1225.73	1225.83	1225.89	1226.42	0.690216			150.909	0.0961	0.0612	0.5329	0.690216	86.9293	1.44882
		53	1.3	0.477871	1226.42	1226.6	1226.65	1227.14	0.720904			100.084	0.1757	0.0541	0.4911	0.720904	83.2288	1.38715
		53	1.3	0.550435	1227.14	1227.34	1227.37	1227.83	0.690892			115.282	0.1956	0.0325	0.4628	0.690892	86.8442	1.4474
		53	1.3	0.606109	1227.85	1227.95	1228.02	1228.5	0.652445			126.942	0.103	0.0708	0.4786	0.652445	91.9618	1.5327
		53	1.3	0.674237	1228.54	1228.63	1228.67	1229.3	0.765892			141.21	0.0995	0.0394	0.627	0.765892	78.34	1.30567
		53	1.3	0.634648	1229.3	1229.38	1229.44	1230.22	0.921678			132.919	0.0815	0.0603	0.7799	0.921678	65.0987	1.08498
		53	1.4	0.611087	3180.09	3180.17	3180.24	3180.87	0.779144			127.984	0.0806	0.0767	0.6218	0.779144	77.0076	1.28346
		53	1.4	0.731693	3180.87	3180.95	3181.01	3181.56	0.688926			153.244	0.0864	0.0594	0.5432	0.688926	87.0921	1.45153
		53	1.4	0.548006	3181.59	3181.72	3181.8	3182.32	0.729467			114.773	0.1385	0.0749	0.5161	0.729467	82.2518	1.37086
		53	1.4	0.660515	3182.32	3182.44	3182.49	3183.07	0.745552			138.336	0.1228	0.0483	0.5744	0.745552	80.4773	1.34129
		53	1.4	0.596357	3183.09	3183.18	3183.26	3183.84	0.742788			124.899	0.0838	0.0798	0.5792	0.742788	80.7767	1.34628
		53	1.4	0.683065	3183.84	3183.94	3184.01	3184.59	0.758764			143.059	0.1053	0.07	0.5835	0.758764	79.076	1.31793
		53	1.4	0.528645	3184.59	3184.71	3184.76	3185.32	0.73024			110.718	0.118	0.0473	0.5649	0.73024	82.1648	1.36941
		53	1.4	0.644497	3185.32	3185.43	3185.5	3186.11	0.782054			134.982	0.1086	0.0617	0.6118	0.782054	76.721	1.27868
		53	1.4	0.635676	3186.11	3186.19	3186.25	3186.81	0.703838			133.134	0.081	0.0655	0.5573	0.703838	85.2469	1.42078
		53	1.4	0.542573	3186.82	3186.94	3186.99	3187.53	0.70954			113.635	0.1185	0.045	0.546	0.70954	84.5618	1.40936
		53	1.4	0.6266	3187.53	3187.63	3187.69	3188.28	0.746782			131.234	0.0999	0.0556	0.5913	0.746782	80.3447	1.33908
		53	1.4	0.691797	3188.28	3188.39	3188.45	3189.01	0.730864			144.888	0.1106	0.0595	0.5608	0.730864	82.0946	1.36824
		53	1.4	0.708857	3189.01	3189.12	3189.19	3189.73	0.720038			148.461	0.1078	0.0671	0.5451	0.720038	83.3289	1.38882
		53	1.4	0.644973	3189.73	3189.84	3189.88	3190.43	0.697966			135.082	0.1122	0.0372	0.5486	0.697966	85.9641	1.43273
		53	1.4	0.597643	3190.43	3190.54	3190.6	3191.16	0.733786			125.169	0.1093	0.0623	0.5621	0.733786	81.7677	1.3628
		53	1.4	0.692386	3191.16	3191.27	3191.32	3191.8	0.640078			145.011	0.104	0.0481	0.488	0.640078	93.7386	1.56231
		53	1.4	0.72003	3191.83	3191.94	3191.99	3192.54	0.715322			150.801	0.1153	0.0493	0.5507	0.715322	83.8783	1.39797
		53	1.4	0.585055	3192.54	3192.62	3192.7	3193.22	0.672136			122.532	0.0757	0.0783	0.5181	0.672136	89.2676	1.48779
		53	1.4	0.664763	3193.22	3193.34	3193.39	3193.95	0.728464			139.226	0.1199	0.0574	0.5512	0.728464	82.3651	1.37275
		53	1.4	0.647303	3193.95	3194.04	3194.11	3194.71	0.764434			135.57	0.0944	0.068	0.602	0.764434	78.4894	1.30816
		53	1.4	0.759001	3194.73	3194.84	3194.9	3195.53	0.801152			158.963	0.1119	0.0596	0.6296	0.801152	74.8922	1.2482
		53	1.4	0.707993	3195.53	3195.63	3195.69	3196.39	0.85361			148.28	0.1003	0.0513	0.702	0.85361	70.2897	1.17149
		53	1.4	0.789872	3196.41	3196.51	3196.57	3197.18	0.769517			165.429	0.1053	0.0544	0.6098	0.769517	77.971	1.29952
		53	1.4	0.722058	3197.18	3197.25	3197.34	3197.85	0.668678			151.226	0.0752	0.0863	0.5072	0.668678	89.7293	1.49549
		53	1.4	0.612777	3197.85	3198.01	3198.04	3198.6	0.7467			128.338	0.1554	0.0338	0.5575	0.7467	80.3536	1.33923
		53	1.4	0.759157	3198.6	3198.71	3198.77	3199.33	0.728063			158.996	0.1079	0.0568	0.5634	0.728063	82.4105	1.37351
		53	1.4	0.792435	3199.33	3199.48	3199.52	3200.02	0.689334			165.965	0.1465	0.0421	0.5007	0.689334	87.0405	1.45068
		53	1.4	0.763989	3200.07	3200.21	3200.24	3200.74	0.66432			160.008	0.1315	0.0388	0.494	0.66432	90.3179	1.5053
		53	1.4	0.66087	3200.76	3200.87	3200.92	3201.42	0.666086			138.411	0.1186	0.0483	0.4992	0.666086	90.0785	1.50131
		53	1.4	0.722446	3201.43	3201.54	3201.59	3202.11	0.679154			151.307	0.1049	0.052	0.5223	0.679154	88.3452	1.47242
		53	1.4	0.636001	3202.14	3202.23	3202.29	3202.76	0.619043			133.202	0.0821	0.0665	0.4704	0.619043	96.9238	1.6154
		53	1.4	0.722152	3202.78	3202.91	3202.96	3203.42	0.645068			151.246	0.13	0.0506	0.4645	0.645068	93.0134	1.55022
		53	1.4	0.70769	3203.42	3203.57	3203.61	3204.08	0.657802			148.217	0.1527	0.035	0.4701	0.657802	91.2129	1.52021
		53	1.4	0.712612	3204.08	3204.18	3204.25	3204.73	0.64765			149.248	0.0986	0.07	0.479	0.64765	92.6426	1.54404
		53	1.4	0.691533	3204.73	3204.84	3204.89	3205.33	0.598384			144.833	0.1167	0.0416	0.4401	0.598384	100.27	1.67117
		53	1.4	0.766927	3205.33	3205.45	3205.5	3205.93	0.608008			160.623	0.1288	0.0443	0.4349	0.608008	98.6829	1.64472
		53	1.4	0.703977	3205.93	3206.06	3206.11	3206.56	0.623604			147.439	0.1294	0.0467	0.4475	0.623604	96.2149	1.60358
		53	1.4	0.639722	3206.57	3206.67	3206.73	3207.14	0.572774			133.982	0.106	0.0598	0.407	0.572774	104.753	1.74589
		53	1.4	0.593199	3207.14	3207.27	3207.31	3207.74	0.603916			124.238	0.1288	0.0477	0.4274	0.603916	99.3516	1.65586
		53	1.4	0.736051	3207.74	3207.87	3207.92	3208.36	0.618724			154.157	0.1281	0.0535	0.4371	0.618724	96.9738	1.61623
		53	1.4	0.668503	3208.36	3208.48	3208.54	3208.96	0.60209			140.01	0.1151	0.0603	0.4267	0.60209	99.6529	1.66088
		53	1.4	0.605488	3208.96	3209.07	3209.14	3209.57	0.609254			126.812	0.1062	0.0694	0.4337	0.609254	98.4811	1.64135
		53	1.4	0.642403	3209.57	3209.69	3209.77	3210.16	0.592086			134.543	0.1171	0.0791	0.3959	0.592086	101.337	1.68894
		53	1.5	0.598983	3450.66	3450.78	3450.82	3451.56	0.906714			125.45	0.1238	0.0409	0.7421	0.906714	66.173	1.10288
		53	1.5	0.594216	3451.59	3451.75	3451.8	3452.36	0.767804			124.451	0.1599	0.0573	0.5506	0.767804	78.1449	1.30242
		53	1.5	0.705027	3452.34	3452.48	3452.52	3453.21	0.869308			147.659	0.1385	0.0412	0.6896	0.869308	69.0204	1.15034
		53	1.5	0.744259	3453.24	3453.36	3453.41	3454.06	0.826768			155.876	0.1245	0.0477	0.6546	0.826768	72.5718	1.20953
		53	1.5	0.745682	3454.08	3454.19	3454.26	3454.94	0.853639			156.174	0.1116	0.0623	0.6797	0.853639	70.2873	1.17146
		53	1.5	0.627289	3454.95	3455.02	3455.11	3455.79	0.844563			131.378	0.0775	0.0838	0.6833	0.844563	71.0426	1.18404
		53	1.5	0.712103	3455.83	3455.96	3456.01	3456.57	0.747384			149.141	0.1315	0.0462	0.5697	0.747384	80.2801	1.338
		53	1.5	0.664329	3456.59	3456.72	3456.78	3457.43	0.839957			139.135	0.1274	0.0547	0.6578	0.839957	71.4322	1.19054
		53	1.5	0.734616	3457.46	3457.57	3457.62	3458.29	0.828234			153.856	0.1126	0.0468	0.6688	0.828234	72.4433	1.20739
		53	1.5	0.718396	3458.29	3458.39	3458.45	3459.09	0.798189			150.459	0.0974	0.0652	0.6356	0.798189	75.1701	1.25284
		53	1.5	0.71271	3459.1	3459.21	3459.26	3459.91	0.80712			149.268	0.1112	0.0507	0.6452	0.80712	74.3384	1.23897
		53	1.5	0.711712	3459.94	3460.03	3460.1	3460.77	0.832777			149.059	0.0952	0.068	0.6696	0.832777	72.0481	1.2008
		53	1.5	0.625904	3460.78	3460.88	3460.94	3461.61	0.831031			131.088	0.1015	0.057	0.6725	0.831031	72.1994	1.20332
		53	1.5	0.765184	3461.62	3461.73	3461.79	3462.42	0.797227			160.258	0.1037	0.0644	0.6291	0.797227	75.2609	1.25435
		53	1.5	0.601685	3462.46	3462.56	3462.61	3463.27	0.810766			126.015	0.1017	0.0437	0.6653	0.810766	74.0041	1.2334
		53	1.5	0.748602	3463.3	3463.43	3463.46	3464.12	0.823658			156.785	0.1273	0.0384	0.658	0.823658	72.8458	1.2141
		53	1.5	0.726254	3464.13	3464.24	3464.29	3464.93	0.803306			152.105	0.1072	0.0503	0.6458	0.803306	74.6913	1.24486
		53	1.5	0.729559	3464.93	3465.06	3465.1	3465.74	0.810726			152.797	0.1289	0.0353	0.6465	0.810726	74.0077	1.23346
		53	1.5	0.789373	3465.78	3465.89	3465.93	3466.6	0.827455			165.324	0.1169	0.0376	0.673	0.827455	72.5115	1.20853
		53	1.5	0.760371	3466.62	3466.74	3466.78	3467.41	0.78319			159.25	0.1155	0.0386	0.6291	0.78319	76.6098	1.27683
		53	1.5	0.707574	3467.44	3467.55	3467.59	3468.39	0.946731			148.193	0.1129	0.0382	0.7956	0.946731	63.376	1.05627
		53	1.5	0.672959	3468.39	3468.5	3468.54	3469.1	0.710312			140.943	0.1091	0.0462	0.555	0.710312	84.4699	1.40783
		53	1.5	0.539985	3469.1	3469.26	3469.29	3469.93	0.833302			113.093	0.1617	0.0298	0.6418	0.833302	72.0027	1.20005
		53	1.5	0.724153	3469.97	3470.08	3470.12	3470.67	0.695857			151.665	0.1079	0.0383	0.5497	0.695857	86.2246	1.43708
		53	1.5	0.623458	3470.68	3470.82	3470.88	3471.63	0.949064			130.575	0.1434	0.0523	0.7533	0.949064	63.2202	1.05367
		53	1.5	0.69526	3471.64	3471.76	3471.81	3472.7	1.06119			145.614	0.1166	0.0533	0.8913	1.06119	56.5404	0.94234
		53	1.5	0.600685	3472.71	3472.83	3472.88	3473.51	0.798934			125.806	0.1138	0.0536	0.6316	0.798934	75.1001	1.25167
		53	1.5	0.660207	3473.54	3473.67	3473.72	3474.36	0.816302			138.272	0.1311	0.047	0.6382	0.816302	73.5022	1.22504
		53	1.5	0.745127	3474.36	3474.48	3474.52	3475.22	0.858716			156.057	0.114	0.0468	0.6979	0.858716	69.8718	1.16453
		53	1.5	0.744503	3475.24	3475.36	3475.4	3476.08	0.838656			155.927	0.1205	0.0383	0.6798	0.838656	71.543	1.19238
		53	1.5	0.68051	3476.08	3476.19	3476.24	3476.89	0.814705			142.524	0.1111	0.0475	0.6561	0.814705	73.6462	1.22744
		53	1.5	0.584004	3476.89	3476.99	3477.06	3477.75	0.856754			122.312	0.1009	0.065	0.6909	0.856754	70.0318	1.1672
		53	1.5	0.561462	3477.75	3477.88	3477.93	3478.61	0.859874			117.591	0.1356	0.0413	0.6829	0.859874	69.7777	1.16296
		53	1.5	0.766153	3478.61	3478.71	3478.76	3479.45	0.83662			160.461	0.1008	0.0493	0.6866	0.83662	71.7171	1.19529
		53	1.5	0.325473	3479.4	3479.6	3479.67	3480.09	0.695447			68.1663	0.2011	0.075	0.4193	0.695447	86.2755	1.43792
		53	1.6	0.571401	3590.69	3590.77	3590.83	3591.34	0.65385			119.673	0.0835	0.0618	0.5085	0.65385	91.7642	1.5294
		53	1.6	0.520135	3591.38	3591.44	3591.52	3592.09	0.706366			108.936	0.0563	0.0846	0.5655	0.706366	84.9418	1.4157
		53	1.6	0.514126	3592.1	3592.2	3592.25	3592.86	0.7594			107.677	0.1006	0.0549	0.6039	0.7594	79.0097	1.31683
		53	1.6	0.520514	3592.86	3592.96	3593.02	3593.53	0.672096			109.015	0.1034	0.056	0.5127	0.672096	89.273	1.48788
		53	1.6	0.512408	3593.56	3593.65	3593.72	3594.31	0.74585			107.317	0.0891	0.0707	0.5861	0.74585	80.4451	1.34075
		53	1.6	0.558295	3594.31	3594.38	3594.45	3595.02	0.708582			116.928	0.0679	0.0774	0.5632	0.708582	84.6762	1.41127
		53	1.6	0.521978	3595.02	3595.15	3595.18	3595.63	0.60737			109.322	0.1278	0.0363	0.4433	0.60737	98.7866	1.64644
		53	1.6	0.546201	3595.7	3595.77	3595.83	3596.24	0.534452			114.395	0.0648	0.0583	0.4113	0.534452	112.265	1.87108
		53	1.6	0.540326	3596.27	3596.39	3596.43	3596.87	0.603988			113.164	0.1237	0.0317	0.4485	0.603988	99.3397	1.65566
		53	1.6	0.639214	3596.87	3596.99	3597.04	3597.57	0.696418			133.875	0.1158	0.0457	0.535	0.696418	86.1552	1.43592
		53	1.6	0.530341	3597.57	3597.66	3597.71	3598.17	0.598822			111.073	0.0915	0.0472	0.4601	0.598822	100.197	1.66995
		53	1.6	0.532976	3598.19	3598.32	3598.36	3598.93	0.740622			111.625	0.13	0.0411	0.5695	0.740622	81.013	1.35022
		53	1.6	0.571767	3598.94	3599	3599.07	3599.57	0.637312			119.749	0.0644	0.072	0.5009	0.637312	94.1455	1.56909
		53	1.6	0.569857	3599.6	3599.68	3599.74	3600.29	0.69304			119.349	0.0818	0.063	0.5482	0.69304	86.5751	1.44292
		53	1.6	0.611245	3600.29	3600.38	3600.44	3600.95	0.661274			128.018	0.088	0.0643	0.509	0.661274	90.7339	1.51223
		53	1.6	0.601786	3600.97	3601.06	3601.1	3601.58	0.606052			126.037	0.0935	0.0371	0.4754	0.606052	99.0014	1.65002
		53	1.6	0.501124	3601.58	3601.72	3601.75	3602.25	0.669506			104.954	0.1392	0.0351	0.4952	0.669506	89.6183	1.49364
		53	1.6	0.547957	3602.29	3602.36	3602.41	3602.88	0.588216			114.763	0.0655	0.0556	0.4671	0.588216	102.003	1.70006
		53	1.6	0.546912	3602.88	3603	3603.04	3603.56	0.683333			114.544	0.1187	0.0414	0.5233	0.683333	87.8049	1.46341
		53	1.6	0.539848	3603.58	3603.68	3603.71	3604.26	0.68084			113.064	0.0961	0.0368	0.5479	0.68084	88.1264	1.46877
		53	1.6	0.520509	3604.26	3604.32	3604.39	3604.95	0.684266			109.014	0.0612	0.0674	0.5557	0.684266	87.6852	1.46142
		53	1.6	0.601911	3604.95	3605.04	3605.09	3605.66	0.716678			126.063	0.0944	0.0474	0.5749	0.716678	83.7196	1.39533
		53	1.6	0.553916	3605.67	3605.73	3605.8	3606.28	0.607734			116.011	0.0645	0.0635	0.4797	0.607734	98.7274	1.64546
		53	1.6	0.535159	3606.31	3606.42	3606.45	3606.98	0.66433			112.082	0.1019	0.029	0.5335	0.66433	90.3166	1.50528
		53	1.6	0.578339	3606.98	3607.04	3607.12	3607.67	0.681232			121.126	0.0561	0.0756	0.5495	0.681232	88.0757	1.46793
		53	1.6	0.600919	3607.67	3607.76	3607.8	3608.31	0.640882			125.855	0.0927	0.0398	0.5084	0.640882	93.621	1.56035
		53	1.6	0.584471	3608.31	3608.41	3608.47	3608.98	0.677506			122.41	0.1011	0.0591	0.5173	0.677506	88.5601	1.476
		53	1.6	0.500658	3608.98	3609.1	3609.13	3609.65	0.663712			104.856	0.1122	0.0369	0.5146	0.663712	90.4007	1.50668
		53	1.6	0.500946	3609.67	3609.78	3609.81	3610.43	0.764642			104.917	0.1147	0.0306	0.6193	0.764642	78.4681	1.3078
		53	1.6	0.54347	3610.45	3610.55	3610.59	3611.22	0.77365			113.823	0.0971	0.0409	0.6357	0.77365	77.5544	1.29257
		53	1.6	0.58587	3611.24	3611.33	3611.36	3611.94	0.698742			122.703	0.091	0.0363	0.5715	0.698742	85.8686	1.43114
		53	1.6	0.468655	3611.94	3612.04	3612.1	3612.68	0.744656			98.1539	0.109	0.0545	0.5811	0.744656	80.5741	1.3429
		53	1.6	0.547048	3612.68	3612.74	3612.81	3613.4	0.720114			114.572	0.0647	0.0643	0.5911	0.720114	83.3201	1.38867
		53	1.6	0.538638	3613.4	3613.51	3613.55	3614.09	0.692844			112.811	0.1076	0.0429	0.5424	0.692844	86.5996	1.44333
		53	1.6	0.492381	3614.09	3614.21	3614.26	3614.71	0.620244			103.123	0.1228	0.0516	0.4459	0.620244	96.7361	1.61227
		53	1.6	0.550663	3614.71	3614.85	3614.91	3615.36	0.654608			115.329	0.14	0.056	0.4586	0.654608	91.6579	1.52763
		53	1.6	0.603539	3615.37	3615.53	3615.57	3616.16	0.783174			126.404	0.1582	0.0409	0.584	0.783174	76.6113	1.27686
		53	1.6	0.603365	3616.16	3616.26	3616.33	3616.91	0.752188			126.367	0.1072	0.0608	0.5842	0.752188	79.7672	1.32945
		53	1.6	0.433554	3616.9	3617	3617.07	3617.57	0.662158			90.8025	0.1014	0.0623	0.4985	0.662158	90.6128	1.51021
		53	1.6	0.488743	3617.59	3617.68	3617.75	3618.31	0.728434			102.361	0.0907	0.0722	0.5656	0.728434	82.3685	1.37281
		53	1.6	0.525155	3618.31	3618.42	3618.48	3618.97	0.659464			109.987	0.1087	0.0609	0.4898	0.659464	90.983	1.51638
		53	1.6	0.505842	3618.97	3619.12	3619.17	3619.65	0.673168			105.942	0.1482	0.0441	0.4809	0.673168	89.1308	1.48551
		53	1.6	0.558433	3619.7	3619.83	3619.87	3620.47	0.77106			116.957	0.1339	0.0405	0.5966	0.77106	77.815	1.29692
		53	1.7	0.68043	3810.13	3810.25	3810.32	3810.7	0.565498			142.508	0.1213	0.0709	0.3733	0.565498	106.101	1.76835
		53	1.7	0.773641	3810.71	3810.88	3810.94	3811.3	0.586066			162.029	0.1638	0.0574	0.3649	0.586066	102.378	1.70629
		53	1.7	0.762942	3811.3	3811.45	3811.51	3811.91	0.613873			159.789	0.1506	0.0608	0.4025	0.613873	97.7401	1.629
		53	1.7	0.733743	3811.93	3812.06	3812.12	3812.53	0.594934			153.673	0.1239	0.0628	0.4083	0.594934	100.852	1.68086
		53	1.7	0.679077	3812.53	3812.63	3812.72	3813.07	0.54275			142.224	0.0989	0.0934	0.3504	0.54275	110.548	1.84247
		53	1.7	0.660026	3813.12	3813.23	3813.32	3813.7	0.575067			138.234	0.1105	0.0826	0.382	0.575067	104.336	1.73893
		53	1.7	0.639201	3813.71	3813.84	3813.91	3814.35	0.637366			133.873	0.1247	0.0753	0.4374	0.637366	94.1374	1.56896
		53	1.7	0.691518	3814.35	3814.46	3814.54	3814.95	0.602005			144.83	0.1145	0.0712	0.4163	0.602005	99.667	1.66112
		53	1.7	0.759018	3814.96	3815.09	3815.14	3815.53	0.575004			158.967	0.1265	0.0565	0.392	0.575004	104.347	1.73912
		53	1.7	0.696473	3815.53	3815.66	3815.71	3816.1	0.563415			145.867	0.1305	0.0482	0.3848	0.563415	106.494	1.77489
		53	1.7	0.714532	3816.09	3816.23	3816.28	3816.69	0.603814			149.65	0.1445	0.0478	0.4116	0.603814	99.3683	1.65614
		53	1.7	0.646825	3816.69	3816.79	3816.88	3817.29	0.601884			135.469	0.1007	0.0849	0.4162	0.601884	99.687	1.66145
		53	1.7	0.681951	3817.3	3817.4	3817.51	3817.9	0.594618			142.826	0.0975	0.1078	0.3894	0.594618	100.905	1.68175
		53	1.7	0.584578	3817.9	3818.03	3818.1	3818.44	0.545708			122.432	0.1344	0.0697	0.3416	0.545708	109.949	1.83248
		53	1.7	0.605664	3818.44	3818.6	3818.69	3818.98	0.543232			126.849	0.158	0.0957	0.2895	0.543232	110.45	1.84083
		53	1.7	0.641313	3818.98	3819.18	3819.26	3819.56	0.572488			134.315	0.1978	0.0815	0.2932	0.572488	104.806	1.74676
		53	1.7	0.723152	3819.64	3819.78	3819.82	3820.17	0.527092			151.455	0.1431	0.0397	0.3443	0.527092	113.832	1.8972
		53	1.7	0.72732	3820.17	3820.34	3820.42	3820.76	0.595024			152.328	0.1746	0.0771	0.3433	0.595024	100.836	1.6806
		53	1.7	0.6706	3820.76	3820.93	3821.02	3821.35	0.587422			140.449	0.1699	0.0931	0.3244	0.587422	102.141	1.70235
		53	1.7	0.749872	3821.35	3821.49	3821.55	3821.91	0.566226			157.051	0.1385	0.0602	0.3675	0.566226	105.965	1.76608
		53	1.7	0.665937	3821.91	3822.03	3822.12	3822.51	0.594018			139.472	0.1189	0.0828	0.3923	0.594018	101.007	1.68345
		53	1.7	0.630722	3822.52	3822.63	3822.71	3823.11	0.58647			132.097	0.1051	0.0804	0.401	0.58647	102.307	1.70512
		53	1.7	0.635097	3823.11	3823.21	3823.3	3823.69	0.57973			133.013	0.1016	0.0921	0.386	0.57973	103.496	1.72494
		53	1.7	0.637031	3823.69	3823.83	3823.88	3824.27	0.578664			133.418	0.1425	0.0525	0.3837	0.578664	103.687	1.72812
		53	1.7	0.629685	3824.27	3824.43	3824.46	3824.89	0.618028			131.88	0.1544	0.0359	0.4277	0.618028	97.0829	1.61805
		53	1.7	0.671243	3824.91	3825.01	3825.11	3825.47	0.560434			140.583	0.0989	0.1015	0.36	0.560434	107.06	1.78433
		53	1.7	0.609137	3825.47	3825.65	3825.7	3826.05	0.580893			127.576	0.1854	0.0495	0.346	0.580893	103.289	1.72149
		53	1.7	0.626354	3826.07	3826.21	3826.28	3826.65	0.586651			131.182	0.1401	0.0677	0.3789	0.586651	102.276	1.70459
		53	1.7	0.693595	3826.66	3826.79	3826.87	3827.26	0.595102			145.265	0.1269	0.0858	0.3824	0.595102	100.823	1.68038
		53	1.7	0.704872	3827.26	3827.41	3827.45	3827.87	0.615012			147.627	0.1515	0.0438	0.4197	0.615012	97.5591	1.62598
		53	1.7	0.625678	3827.87	3828	3828.07	3828.48	0.609462			131.04	0.1271	0.0738	0.4086	0.609462	98.4475	1.64079
		53	1.7	0.696933	3828.48	3828.61	3828.67	3829.08	0.597424			145.964	0.1346	0.0506	0.4122	0.597424	100.431	1.67385
		53	1.7	0.751506	3829.08	3829.22	3829.28	3829.68	0.606916			157.394	0.1462	0.0608	0.3999	0.606916	98.8605	1.64767
		53	1.7	0.683509	3829.68	3829.8	3829.87	3830.27	0.589432			143.152	0.1132	0.0731	0.4031	0.589432	101.793	1.69655
		53	1.7	0.731043	3830.27	3830.41	3830.47	3830.89	0.613982			153.108	0.132	0.0635	0.4185	0.613982	97.7227	1.62871
		53	1.7	0.638836	3830.89	3831.05	3831.1	3831.51	0.621764			133.796	0.1644	0.0472	0.4102	0.621764	96.4996	1.60833
		53	1.7	0.733774	3831.51	3831.66	3831.71	3832.15	0.640298			153.68	0.1541	0.049	0.4372	0.640298	93.7064	1.56177
		53	1.7	0.598992	3832.16	3832.27	3832.33	3832.75	0.597994			125.451	0.1105	0.0647	0.4228	0.597994	100.335	1.67226
		53	1.7	0.677368	3832.75	3832.9	3832.95	3833.41	0.656921			141.866	0.149	0.0499	0.458	0.656921	91.3352	1.52225
		53	1.7	0.717984	3833.41	3833.52	3833.59	3834.03	0.62489			150.373	0.1121	0.0718	0.441	0.62489	96.0169	1.60028
		53	1.7	0.640302	3834.03	3834.13	3834.22	3834.68	0.641314			134.103	0.0924	0.0902	0.4587	0.641314	93.558	1.5593
		53	1.7	0.660068	3834.68	3834.8	3834.84	3835.27	0.583542			138.243	0.1168	0.0392	0.4275	0.583542	102.82	1.71367
		53	1.7	0.618912	3835.27	3835.42	3835.45	3835.88	0.614551			129.623	0.155	0.0337	0.4259	0.614551	97.6322	1.6272
		53	1.7	0.562193	3835.87	3836.01	3836.08	3836.48	0.602349			117.744	0.1387	0.064	0.3997	0.602349	99.61	1.66017
		53	1.7	0.579558	3836.52	3836.66	3836.71	3837.09	0.571574			121.381	0.1366	0.0505	0.3845	0.571574	104.973	1.74955
		53	1.7	0.643075	3837.13	3837.27	3837.37	3837.81	0.678928			134.684	0.134	0.1055	0.4394	0.678928	88.3746	1.47291
		53	1.7	0.66984	3837.81	3837.93	3837.99	3838.46	0.647654			140.29	0.121	0.0579	0.4687	0.647654	92.6421	1.54403
		53	1.7	0.589243	3838.46	3838.57	3838.65	3839.06	0.599974			123.41	0.1131	0.0782	0.4087	0.599974	100.004	1.66674
		53	1.7	0.669619	3839.08	3839.21	3839.27	3839.69	0.614592			140.243	0.1338	0.0643	0.4165	0.614592	97.6257	1.6271
		53	1.7	0.734023	3839.7	3839.83	3839.88	3840.34	0.639054			153.732	0.1262	0.0573	0.4556	0.639054	93.8888	1.56481
	Vagotomy	45	1	0.227899	40.2285	40.3579	40.4795	40.9746	0.746134			79.895	0.129383	0.121653	0.495098	0.746134	80.4145	1.34024		45	1	77.4449	0.143436	0.093314	0.457857	0.677741	90.2901	1.50483		10.7819	0.0244189	0.0677077	0.0479281	0.0721383	17.8819	0.298031
		45	1	0.223677	40.9874	41.1293	41.1694	41.6371	0.649664			78.4148	0.14193	0.04004	0.467694	0.649664	92.3554	1.53926		45	1.1	51.1272	0.130741	0.119885	0.388384	0.639009	94.8946	1.58158		5.33386	0.0603204	0.0487704	0.0776662	0.0652282	10.1147	0.168578
		45	1	0.227717	41.6891	41.8418	41.9648	42.439	0.749908			79.8311	0.152758	0.122971	0.474179	0.749908	80.0098	1.3335		45	1.2	47.5462	0.140531	0.134358	0.245534	0.368301	17.3145	14.6652		7.3563	0.0356622	0.0418373	0.155355	0.178838	15.9571	0.265952
		45	1	0.258671	42.4513	42.5955	42.6353	43.1722	0.720948			90.6827	0.144228	0.03976	0.53696	0.720948	83.2238	1.38706		45	1.3	52.4317	0.122722	0.112227	0.37463	0.609578	99.0736	1.65123		5.16643	0.0326707	0.0285151	0.0535409	0.0504883	7.97583	0.13293
		45	1	0.235404	43.1722	43.287	43.3943	43.8545	0.682304			82.526	0.114776	0.107296	0.460232	0.682304	87.9373	1.46562		45	1.4	45.4294	0.136561	0.129907	0.424784	0.691252	87.1782	1.45297		4.44061	0.0437233	0.054108	0.046561	0.0461633	5.83835	0.0973058
		45	1	0.197055	43.8545	44.0201	44.1544	44.517	0.299848			69.0819	0.165568	0.496888	0.362608	0.299848	200.101	3.33502		45	1.5	56.3122	0.17354	0.123133	0.377942	0.674614	89.5602	1.49267		4.56007	0.0580213	0.0403832	0.042428	0.0595966	7.27923	0.121321
		45	1	0.245633	44.5797	44.7527	44.8238	45.1864	0.606756			86.112	0.173016	0.071133	0.362607	0.606756	98.8865	1.64811		45	1.6	49.3018	0.1942	0.202936	0.26524	0.640036	96.26	1.60433		7.19517	0.0951224	0.110102	0.0719111	0.0889871	20.0348	0.333914
		45	1	0.192271	45.2226	45.3893	45.4432	45.9005	0.67784			67.4049	0.166626	0.053892	0.457322	0.67784	88.5165	1.47527		45	1.7	78.2082	0.31649	0.110022	0.326361	0.752873	81.2933	1.35489		9.69408	0.0938503	0.029883	0.102923	0.103609	12.1742	0.202903
		45	1	0.273309	45.9005	46.0423	46.1071	46.5741	0.673612			95.8144	0.141802	0.064836	0.466974	0.673612	89.072	1.48453
		45	1	0.21781	46.5761	46.7596	46.867	47.2296	0.653486			76.358	0.183482	0.107397	0.362607	0.653486	91.8153	1.53025
		45	1	0.17672	47.2551	47.3942	47.4827	48.0385	0.783345			61.9531	0.139056	0.088494	0.555795	0.783345	76.5946	1.27658
		45	1	0.285248	48.0386	48.1557	48.2477	48.7079	0.669341			100	0.117112	0.091997	0.460232	0.669341	89.6404	1.49401
		45	1	0.242133	48.7421	48.8964	49.0008	49.454	0.711909			84.885	0.154234	0.104416	0.453259	0.711909	84.2804	1.40467
		45	1	0.217477	49.4589	49.6078	49.6703	50.1332	0.674336			76.2414	0.14896	0.062456	0.46292	0.674336	88.9764	1.48294
		45	1	0.26827	50.1332	50.3264	50.3775	50.9176	0.784358			94.0477	0.19316	0.051172	0.540026	0.784358	76.4957	1.27493
		45	1	0.279614	50.9422	51.0744	51.1793	51.6576	0.715393			98.0249	0.132254	0.104918	0.478221	0.715393	83.87	1.39783
		45	1	0.24775	51.6702	51.8477	51.938	52.471	0.800752			86.8542	0.177456	0.090364	0.532932	0.800752	74.9296	1.24883
		45	1	0.197128	52.471	52.5841	52.6561	53.1925	0.721508			69.1074	0.113128	0.071966	0.536414	0.721508	83.1592	1.38599
		45	1	0.244331	53.1973	53.3305	53.4022	53.8681	0.670814			85.6556	0.133238	0.071744	0.465832	0.670814	89.4436	1.49073
		45	1	0.232221	53.8854	54.079	54.1546	54.5592	0.67383			81.4102	0.193578	0.075558	0.404694	0.67383	89.0432	1.48405
		45	1	0.209023	54.5592	54.6833	54.7653	55.2527	0.693414			73.2775	0.124092	0.081966	0.487356	0.693414	86.5284	1.44214
		45	1	0.191456	55.2069	55.3904	55.5277	55.8973	0.690348			67.1189	0.183495	0.137273	0.36958	0.690348	86.9127	1.44854
		45	1	0.182465	55.9238	56.0548	56.1228	56.5597	0.635901			63.9672	0.130944	0.068038	0.436919	0.635901	94.3543	1.57257
		45	1	0.250397	56.5857	56.7327	56.8143	57.2816	0.695868			87.7821	0.146966	0.08166	0.467242	0.695868	86.2232	1.43705
		45	1	0.186943	57.2816	57.3895	57.4934	57.9335	0.651906			65.537	0.107962	0.1039	0.440044	0.651906	92.0378	1.53396
		45	1	0.19857	57.9615	58.1169	58.1789	58.6402	0.678672			69.6132	0.155356	0.062016	0.4613	0.678672	88.4079	1.47347
		45	1	0.193633	58.6525	58.7885	58.8507	59.3769	0.724411			67.8823	0.13602	0.06222	0.526171	0.724411	82.8259	1.38043
		45	1	0.225525	59.3964	59.5369	59.6349	60.0742	0.677821			79.0628	0.140492	0.098016	0.439313	0.677821	88.5189	1.47532
		45	1	0.233425	60.0813	60.2242	60.3741	60.7995	0.718171			81.8323	0.142964	0.149841	0.425366	0.718171	83.5456	1.39243
		45	1	0.22568	60.8166	60.9294	60.9985	61.4619	0.645316			79.1172	0.112774	0.0691	0.463442	0.645316	92.9777	1.54963
		45	1	0.191822	61.4928	61.5923	61.7172	62.1676	0.674794			67.2475	0.099498	0.124984	0.450312	0.674794	88.916	1.48193
		45	1	0.263484	62.1676	62.2869	62.3485	62.8217	0.654127			92.37	0.11932	0.061636	0.473171	0.654127	91.7253	1.52876
		45	1	0.205533	62.849	62.9634	63.0581	63.5239	0.67486			72.054	0.114378	0.09474	0.465742	0.67486	88.9073	1.48179
		45	1	0.214721	63.5239	63.6621	63.7416	64.2142	0.690324			75.2751	0.13819	0.079486	0.472648	0.690324	86.9157	1.4486
		45	1	0.216995	64.2142	64.337	64.4061	64.8494	0.635234			76.0725	0.122826	0.06903	0.443378	0.635234	94.4534	1.57422
		45	1	0.187822	64.8549	65.0065	65.0711	65.5273	0.672428			65.8452	0.151614	0.064592	0.456222	0.672428	89.2289	1.48715
		45	1	0.225733	65.5507	65.6731	65.7579	66.237	0.686328			79.1355	0.12242	0.084748	0.47916	0.686328	87.4218	1.45703
		45	1	0.182832	66.237	66.3663	66.4453	66.9002	0.663176			64.0956	0.129252	0.079046	0.454878	0.663176	90.4737	1.5079
		45	1	0.181582	66.9002	67.0599	67.1451	67.5855	0.685336			63.6576	0.159652	0.085224	0.44046	0.685336	87.5483	1.45914
		45	1	0.19745	67.5855	67.7058	67.7964	68.2849	0.699396			69.2205	0.12026	0.090598	0.488538	0.699396	85.7883	1.42981
		45	1	0.24191	68.2849	68.435	68.4911	68.9232	0.638313			84.8068	0.150112	0.05608	0.432121	0.638313	93.9978	1.56663
[truncated: 5,536 more rows]

## Sheet: Diaphragm Female
FEMALE				Raw	Duration	Dia Costal					Analyzed	Amplitude	Dia Costal: Duration							Average		Dia Costal: Duration						SD		Dia Costal: Duration
	Protocol	Experimental No.	Conditions	Diaphram Amplitude	# of Cycles	on	peak	off	on	Cycle Time		Diaphram Normalized	I	Yield	Late E	TRC	RR(breath/min	Inst (Hz)			Diaphragm Amplitude	I	Yield	Late E	TRC	RR(breath/min	Inst (Hz)		Diaphragm Amplitude	I	Yield	Late E	TRC	RR(breath/min	Inst (Hz)
1 Control Breathing	Pleural Inj	19	1	0.0147972		180.514	180.622	180.688	181.288	0.774014		12.3482	0.10773	0.06653	0.59975	0.77401	77.5184	1.29197	19	1	17.198	0.112205	0.252891	0.590036	0.955132	70.235	1.17058		14.0694	0.0316307	0.317261	0.0943936	0.335771	27.4685	0.457808
1.1 Chest Compression Breathing		19	1	0.0131506		181.289	181.403	181.474	182.148	0.859377		10.9741	0.11401	0.07106	0.67431	0.85938	69.8178	1.16363	19	1.1	25.3501	0.0983349	0.0806688	0.550133	0.729136	83.9381	1.39897		1.83588	0.0214938	0.0182596	0.0933099	0.0977289	12.839	0.213984
1.2 Post Chest Compression Breathing		19	1	0.0166528		182.149	182.231	182.311	183.032	0.883041		13.8966	0.08236	0.07939	0.7213	0.88305	67.9463	1.13244	19	1.2	16.6179	0.0768	0.0699938	0.740981	0.887775	67.9014	1.13169		2.45612	0.0224269	0.0180598	0.0709233	0.0605739	4.80304	0.0800507
1.3 Pre manipulation Breathing		19	1	0.0162406		183.032	183.15	183.218	183.851	0.818735		13.5526	0.11773	0.06829	0.63271	0.81873	73.2842	1.2214	19	1.3	16.9536	0.0972786	0.0860179	0.227459	0.341188	19.5837	16.588		3.2853	0.0161979	0.0130291	0.182036	0.180486	34.5407	0.575678
1.4 Post Manipulation Breathing		19	1	0.0167719		183.851	183.942	184.052	184.694	0.842816		13.996	0.09159	0.10962	0.64161	0.84282	71.1896	1.18649	19	1.4	82.9727	0.0771949	0.155272	0.503751	0.736218	82.0671	1.36779		7.83119	0.0324908	0.0866208	0.103812	0.0661187	6.56651	0.109442
1.5 Pre Manipulation+CC Breath		19	1	0.0191336		184.702	184.823	184.943	185.478	0.776051		15.9668	0.12095	0.12055	0.53455	0.77605	77.3146	1.28858	19	1.5	159.016	0.15659	0.433765	0.420276	0.630414	11.5588	9.78586		20.7295	0.0583895	0.378298	0.13522	0.43232	25.0031	0.416719
1.6 Manipulation+CC Breath		19	1	0.0153707		185.487	185.633	185.736	186.407	0.919872		12.8267	0.14663	0.10251	0.67073	0.91987	65.2266	1.08711	19	1.6	184.409	0.19149	0.0952362	0.230334	0.51706	116.905	1.94841		16.206	0.0550489	0.0399228	0.0441311	0.0447724	10.215	0.170249
1.7 Post Manipulation+CC Breath		19	1	0.0171729		186.417	186.515	186.594	187.208	0.791215		14.3307	0.09753	0.07952	0.61416	0.79121	75.8332	1.26389	19	1.7	152.02	0.0975354	0.0760208	0.426848	0.600404	104.015	1.73359		18.8107	0.0248809	0.0174755	0.10782	0.110204	23.3973	0.389955
		19	1	0.02004		187.215	187.301	187.407	188.116	0.901297		16.7232	0.08578	0.10584	0.70968	0.9013	66.5705	1.10951
		19	1	0.0179307		188.116	188.199	188.296	188.901	0.784334		14.963	0.08256	0.09692	0.60485	0.78433	76.4984	1.27497
		19	1	0.0205973		188.911	189.008	189.116	189.733	0.822175		17.1882	0.09689	0.10838	0.61691	0.82218	72.9767	1.21628
		19	1	0.0208209		189.74	189.84	189.934	190.535	0.794655		17.3749	0.09993	0.09413	0.60059	0.79465	75.5049	1.25842
		19	1	0.0201879		190.538	190.679	190.817	191.412	0.873776		16.8466	0.14123	0.13744	0.59511	0.87378	68.6672	1.14445
		19	1	0.0161817		191.415	191.496	191.578	192.227	0.811855		13.5035	0.08072	0.08215	0.64898	0.81185	73.9053	1.23175
		19	1	0.0158712		192.203	192.285	192.395	192.977	0.774014		13.2444	0.08158	0.11002	0.58242	0.77402	77.5174	1.29196
		19	1	0.0186604		192.977	193.085	193.178	193.768	0.791215		15.572	0.10794	0.09295	0.59032	0.79121	75.8332	1.26389
		19	1	0.0166948		193.775	193.891	194.045	194.656	0.880656		13.9317	0.11565	0.15429	0.61072	0.88066	68.1307	1.13551
		19	1	0.0179699		194.646	194.733	194.817	195.406	0.760254		14.9958	0.0875	0.08383	0.58892	0.76025	78.9214	1.31536
		19	1	0.017876		195.406	195.492	195.609	196.228	0.822175		14.9174	0.08582	0.11715	0.61921	0.82218	72.9767	1.21628
		19	1	0.0200288		196.218	196.305	196.408	196.902	0.684573		16.7138	0.08745	0.1032	0.49392	0.68457	87.6463	1.46077
		19	1	0.0190677		196.909	197.14	197.262	197.859	0.949458		15.9118	0.23071	0.12228	0.59647	0.94946	63.1938	1.05323
		19	1	0.0163542		197.855	197.959	198.045	198.615	0.760254		13.6474	0.104	0.08542	0.57083	0.76025	78.9214	1.31536
		19	1	0.017128		198.626	198.745	198.823	199.396	0.770574		14.2932	0.11956	0.0778	0.57322	0.77058	77.8634	1.29772
		19	1	0.0189801		199.4	199.528	199.608	200.198	0.798095		15.8387	0.12825	0.07946	0.59038	0.79809	75.1795	1.25299
		19	1	0.0201185		200.198	200.311	200.54	201.082	0.884096		16.7887	0.11328	0.22883	0.54199	0.8841	67.8656	1.13109
		19	1	0.0175115		201.092	201.163	201.27	201.383	0.29079		14.6132	0.0702	0.10749	0.1131	0.29079	206.334	3.43891
		19	1	0.0190579		201.897	202.038	202.143	202.72	0.822175		15.9036	0.14029	0.10525	0.57664	0.82218	72.9767	1.21628
		19	1	0.0197449		202.733	202.806	202.902	203.497	0.763694		16.4769	0.0727	0.09586	0.59513	0.76369	78.5659	1.30943
		19	1	0.0188917		203.497	203.572	204.566	205.042	0.777454		15.765	0.07487	0.99449	0.47523	1.54459	38.8453	0.647421
		19	1	0.020443		204.264	204.429	205.262	205.933	0.890976		17.0595	0.16512	0.8325	0.67081	1.66843	35.962	0.599366
		19	1	0.0171631		205.042	205.17	206.115	206.717	0.798095		14.3225	0.12886	0.94423	0.60222	1.67531	35.8143	0.596904
		19	1	0.0186457		205.919	206.035	206.902	207.491	0.791215		15.5597	0.1164	0.8672	0.58851	1.57211	38.1653	0.636088
		19	1	0.0162315		206.7	206.818	207.71	208.286	0.794655		13.545	0.11821	0.8918	0.57586	1.58587	37.8341	0.630569
		19	1	0.0170215		207.491	207.635	208.497	209.087	0.815295		14.2043	0.14391	0.86262	0.58966	1.59619	37.5895	0.626492
		19	1	0.0170215		208.272	208.396	208.497	209.084	0.801535		14.2043	0.12451	0.10113	0.58622	0.81186	73.9044	1.23174
		19	1	0.0171694		209.087	209.196	210.08	210.7	0.884096		14.3277	0.10939	0.8834	0.6206	1.61339	37.1888	0.619813
		19	1	0.119833		209.827	209.986	210.08	210.694	0.866896		100	0.15976	0.09342	0.61372	0.8669	69.2121	1.15354
		19	1.1	0.0307245		715.306	715.387	715.49	716.104	0.798095		25.6393	0.08066	0.10331	0.61413	0.7981	75.1785	1.25298
		19	1.1	0.0298532		716.097	716.232	716.307	716.834	0.736174		24.9122	0.13433	0.07551	0.52633	0.73617	81.5029	1.35838
		19	1.1	0.0330406		716.823	716.905	717.033	717.639	0.815295		27.5721	0.08209	0.12775	0.60545	0.81529	73.5934	1.22656
		19	1.1	0.0316435		717.656	717.795	717.893	718.471	0.815295		26.4062	0.13943	0.09794	0.57793	0.8153	73.5925	1.22654
		19	1.1	0.0307546		718.474	718.612	718.708	719.283	0.80818		25.6645	0.1375	0.09642	0.57426	0.80818	74.2409	1.23735
		19	1.1	0.0323908		719.283	719.353	719.434	720.138	0.855306		27.0298	0.07022	0.08138	0.70371	0.85531	70.15	1.16917
		19	1.1	0.0308282		720.138	720.222	720.297	720.975	0.837164		25.7259	0.08456	0.07412	0.67848	0.83716	71.6709	1.19451
		19	1.1	0.0296183		720.975	721.085	721.144	721.701	0.726129		24.7163	0.10976	0.05875	0.55762	0.72613	82.6298	1.37716
		19	1.1	0.0259493		721.698	721.766	721.865	722.465	0.767134		21.6545	0.06807	0.09905	0.60001	0.76713	78.2136	1.30356
		19	1.1	0.0298006		722.47	722.542	722.619	723.123	0.653142		24.8683	0.07223	0.07689	0.50402	0.65314	91.8639	1.53107
		19	1.1	0.0278623		723.123	723.242	723.308	723.872	0.749095		23.2509	0.11957	0.06561	0.56392	0.7491	80.0961	1.33494
		19	1.1	0.0297305		723.868	723.981	724.075	724.636	0.767134		24.8098	0.11217	0.09423	0.56073	0.76713	78.2136	1.30356
		19	1.1	0.0293029		724.631	724.741	724.834	725.458	0.827138		24.453	0.11058	0.09293	0.62363	0.82714	72.5391	1.20899
		19	1.1	0.0274782		725.458	725.569	725.643	726.318	0.86008		22.9303	0.11045	0.07411	0.67552	0.86008	69.761	1.16268
		19	1.1	0.0331527		726.318	726.428	726.488	727.192	0.873976		27.6657	0.11004	0.05985	0.70408	0.87397	68.6522	1.1442
		19	1.1	0.0338131		727.192	727.262	727.353	727.914	0.721872		28.2167	0.07015	0.09061	0.56111	0.72187	83.1175	1.38529
		19	1.1	0.026616		727.935	728.01	728.117	728.743	0.808272		22.2108	0.07498	0.10735	0.62595	0.80828	74.2317	1.2372
		19	1.1	0.0328492		728.743	728.859	728.939	729.603	0.860016		27.4124	0.11576	0.08046	0.66379	0.86001	69.7666	1.16278
		19	1.1	0.0328548		729.603	729.713	729.789	730.376	0.772904		27.4171	0.11021	0.0757	0.587	0.77291	77.6287	1.29381
		19	1.1	0.0302135		730.376	730.458	730.529	731.11	0.733987		25.2129	0.08225	0.07114	0.58059	0.73398	81.7461	1.36243
		19	1.1	0.033879		731.136	731.246	731.309	731.856	0.719989		28.2717	0.10987	0.06315	0.54697	0.71999	83.3345	1.38891
		19	1.1	0.0264316		731.863	731.982	732.066	732.51	0.646732		22.057	0.11912	0.08384	0.44377	0.64673	92.7744	1.54624
		19	1.1	0.0291718		732.517	732.589	732.678	733.123	0.606215		24.3436	0.07224	0.08944	0.44453	0.60621	98.9756	1.64959
		19	1.1	0.0292005		733.123	733.205	733.298	733.802	0.678578		24.3676	0.0818	0.09288	0.5039	0.67858	88.4199	1.47367
		19	1.1	0.032165		733.802	733.908	733.986	734.446	0.64433		26.8415	0.10617	0.0783	0.45986	0.64433	93.12	1.552
		19	1.1	0.0317395		734.426	734.552	734.629	735.119	0.69265		26.4864	0.12591	0.07706	0.48968	0.69265	86.6238	1.44373
		19	1.1	0.0304322		735.119	735.228	735.287	735.737	0.618014		25.3954	0.10889	0.05976	0.44937	0.61802	97.0842	1.61807
		19	1.1	0.03224		735.733	735.812	735.895	736.24	0.506616		26.9041	0.07916	0.08269	0.34476	0.50661	118.434	1.9739
		19	1.1	0.029312		736.24	736.342	736.404	736.714	0.473802		24.4606	0.10228	0.06192	0.30961	0.47381	126.633	2.11055
		19	1.1	0.0269532		736.717	736.8	736.879	737.295	0.577931		22.4922	0.08256	0.07893	0.41644	0.57793	103.819	1.73031
		19	1.1	0.0321454		737.309	737.435	737.512	737.984	0.674973		26.8251	0.12601	0.07695	0.47201	0.67497	88.8928	1.48155
		19	1.1	0.032369		737.984	738.073	738.134	738.726	0.742333		27.0117	0.0896	0.06033	0.5924	0.74233	80.8266	1.34711
		19	1.1	0.0278504		738.723	738.795	738.877	739.387	0.663932		23.241	0.07224	0.08257	0.50913	0.66394	90.3696	1.50616
		19	1.1	0.0278602		739.387	739.497	739.586	740.195	0.808403		23.2491	0.11063	0.08889	0.60888	0.8084	74.2207	1.23701
		19	1.1	0.0298118		740.188	740.272	740.35	740.967	0.77854		24.8777	0.08359	0.07809	0.61686	0.77854	77.0673	1.28446
		19	1.1	0.0319071		740.967	741.041	741.179	741.601	0.634584		26.6262	0.07475	0.13745	0.42238	0.63458	94.5507	1.57585
		19	1.1	0.0282549		741.601	741.685	741.75	742.267	0.666208		23.5785	0.08331	0.06536	0.51754	0.66621	90.0617	1.50103
		19	1.1	0.0341944		742.267	742.389	742.453	742.964	0.696799		28.535	0.12108	0.06416	0.51156	0.6968	86.1079	1.43513
		19	1.1	0.028918		742.968	743.035	743.087	743.587	0.618992		24.1319	0.0674	0.05175	0.49984	0.61899	96.9321	1.61553
		19	1.1	0.0305366		743.587	743.692	743.745	744.44	0.853355		25.4826	0.10507	0.05319	0.6951	0.85336	70.3103	1.17184
		19	1.1	0.0316442		744.43	744.545	744.622	745.235	0.805234		26.4068	0.11504	0.0776	0.61259	0.80523	74.5129	1.24188
		19	1.2	0.0226778		970.356	970.43	970.487	971.179	0.823551		18.9244	0.07438	0.0568	0.69238	0.82356	72.8544	1.21424
		19	1.2	0.0193495		971.179	971.228	971.318	972.049	0.869914		16.147	0.0485	0.08981	0.7316	0.86991	68.9727	1.14954
		19	1.2	0.0248165		972.049	972.132	972.204	972.884	0.834982		20.7092	0.08246	0.07267	0.67985	0.83498	71.858	1.19763
		19	1.2	0.023716		972.884	973.003	973.061	973.798	0.91352		19.7908	0.1191	0.05795	0.73647	0.91352	65.68	1.09467
		19	1.2	0.0253598		973.798	973.885	973.956	974.539	0.74115		21.1625	0.08729	0.0705	0.58336	0.74115	80.9553	1.34925
		19	1.2	0.0234973		974.539	974.613	974.654	975.354	0.815295		19.6083	0.07373	0.0408	0.70077	0.8153	73.5925	1.22654
		19	1.2	0.020033		975.358	975.482	975.581	976.152	0.794655		16.7173	0.12443	0.09917	0.57105	0.79465	75.5049	1.25842
		19	1.2	0.0158221		976.149	976.259	976.348	977.022	0.87257		13.2034	0.1103	0.08923	0.67304	0.87257	68.7624	1.14604
		19	1.2	0.019489		977.022	977.095	977.147	977.898	0.876208		16.2634	0.07389	0.05135	0.75097	0.87621	68.4767	1.14128
		19	1.2	0.0214882		977.898	977.979	978.04	978.81	0.9122		17.9317	0.08085	0.06101	0.77034	0.9122	65.775	1.09625
		19	1.2	0.0202699		978.81	978.878	978.948	979.74	0.930006		16.9151	0.06836	0.06991	0.79174	0.93001	64.5154	1.07526
		19	1.2	0.0208293		979.74	979.786	979.864	980.585	0.845148		17.3819	0.04627	0.07818	0.72069	0.84514	70.9942	1.18324
		19	1.2	0.0229049		980.556	980.672	980.728	981.391	0.835593		19.114	0.11672	0.05551	0.66337	0.8356	71.8047	1.19674
		19	1.2	0.0214728		981.391	981.463	981.514	982.327	0.935986		17.9189	0.07173	0.05071	0.81354	0.93598	64.1039	1.0684
		19	1.2	0.0208069		982.327	982.398	982.465	983.19	0.862916		17.3631	0.07071	0.06669	0.72552	0.86292	69.5314	1.15886
		19	1.2	0.0193789		983.19	983.257	983.313	984.103	0.913052		16.1716	0.06714	0.05594	0.78997	0.91305	65.7138	1.09523
		19	1.2	0.0184067		984.103	984.149	984.219	985.073	0.970124		15.3602	0.04537	0.07022	0.85453	0.97012	61.848	1.0308
		19	1.2	0.0218717		985.073	985.137	985.198	985.974	0.900244		18.2517	0.06335	0.06145	0.77545	0.90025	66.6482	1.1108
		19	1.2	0.0190046		985.974	986.038	986.106	986.894	0.920616		15.8592	0.06437	0.06831	0.78793	0.92061	65.1742	1.08624
		19	1.2	0.0167257		986.894	986.959	987.032	987.861	0.96646		13.9574	0.06457	0.07325	0.82864	0.96646	62.0822	1.0347
		19	1.2	0.0177533		987.861	987.928	988.001	988.751	0.890632		14.815	0.06708	0.07302	0.75054	0.89064	67.3673	1.12279
		19	1.2	0.0195016		988.751	988.811	988.857	989.643	0.891848		16.2739	0.05919	0.04663	0.78602	0.89184	67.2766	1.12128
		19	1.2	0.0192675		989.643	989.701	989.765	990.507	0.863374		16.0786	0.05739	0.06454	0.74145	0.86338	69.4943	1.15824
		19	1.2	0.0252988		990.507	990.59	990.652	991.514	1.00726		21.1117	0.08341	0.06233	0.86151	1.00725	59.5681	0.992802
		19	1.2	0.0124559		991.478	991.571	991.671	992.328	0.849948		10.3944	0.0932	0.09945	0.6573	0.84995	70.5924	1.17654
		19	1.2	0.0208587		992.328	992.401	992.467	993.289	0.960894		17.4064	0.07286	0.06667	0.82137	0.9609	62.4415	1.04069
		19	1.2	0.0187011		993.289	993.364	993.424	994.203	0.914464		15.6059	0.07521	0.05959	0.77966	0.91446	65.6125	1.09354
		19	1.2	0.0188791		994.203	994.251	994.319	995.062	0.859008		15.7545	0.04797	0.0674	0.74364	0.85901	69.8478	1.16413
		19	1.2	0.0204136		995.062	995.129	995.207	996.044	0.981924		17.035	0.06672	0.07791	0.83729	0.98192	61.1048	1.01841
		19	1.2	0.0198528		996.044	996.099	996.174	996.808	0.764366		16.567	0.05522	0.0751	0.63405	0.76437	78.496	1.30827
		19	1.2	0.0171533		996.808	996.884	996.927	997.689	0.880054		14.3143	0.07574	0.04249	0.76182	0.88005	68.1779	1.1363
		19	1.2	0.014125		997.646	997.781	997.87	998.568	0.921937		11.7872	0.13479	0.08881	0.69834	0.92194	65.0802	1.08467
		19	1.2	0.0172346		998.571	998.666	998.795	999.493	0.921937		14.3821	0.09487	0.12873	0.69833	0.92193	65.0809	1.08468
		19	1.2	0.0176531		999.479	999.553	999.641	1000.42	0.942577		14.7314	0.07403	0.08766	0.78084	0.94253	63.6585	1.06097
		19	1.3	0.017637		1210.57	1210.68	1210.75	1211.4	0.824737		14.7179	0.1052	0.0717	0.6478	0.8247	72.7537	1.21256
		19	1.3	0.0208945		1211.4	1211.53	1211.61	1212.11	0.712784		17.4363	0.1329	0.0813	0.4986	0.7128	84.1751	1.40292
		19	1.3	0.0200996		1212.11	1212.22	1212.31	1212.95	0.843003		16.7729	0.1122	0.092	0.6388	0.843	71.1744	1.18624
		19	1.3	0.0146297		1212.95	1213.07	1213.13	1213.47	0.516745		12.2084	0.1186	0.0614	0.3367	0.5167	116.122	1.93536
		19	1.3	0.0150805		1213.47	1213.58	1213.66	1213.9	0.43188		12.5845	0.1168	0.0805	0.2346	0.4319	138.921	2.31535
		19	1.3	0.0214104		1213.9	1214.02	1214.1	1214.32	0.418908		17.8668	0.1247	0.0778	0.2164	0.4189	143.232	2.3872
		19	1.3	0.0202552		1214.32	1214.41	1214.47	1214.67	0.349058		16.9028	0.0945	0.0638	0.1908	0.3491	171.871	2.86451
		19	1.3	0.0248691		1214.67	1214.75	1214.84	1215	0.3269		20.7531	0.0772	0.0882	0.1615	0.3269	183.542	3.05904
		19	1.3	0.0305976		1215.32	1215.4	1215.47	1215.65	0.330899		25.5335	0.0763	0.0698	0.1848	0.3309	181.324	3.02206
		19	1.3	0.0238667		1215.66	1215.73	1215.81	1216	0.341538		19.9166	0.0782	0.0715	0.1919	0.3416	175.644	2.9274
		19	1.3	0.0249266		1216.35	1216.45	1216.51	1216.79	0.43852		20.801	0.098	0.0562	0.2843	0.4385	136.83	2.2805
		19	1.3	0.0194953		1216.8	1216.9	1216.97	1217.25	0.45713		16.2687	0.1046	0.0655	0.287	0.4571	131.262	2.18771
		19	1.3	0.0156216		1217.25	1217.37	1217.44	1217.68	0.427962		13.0361	0.1115	0.0779	0.2386	0.428	140.187	2.33645
		19	1.3	0.0243987		1217.69	1217.81	1217.88	1218.26	0.569241		20.3605	0.1117	0.0735	0.3841	0.5693	105.393	1.75654
		19	1.3	0.0254418		1218.27	1218.36	1218.44	1218.97	0.694614		21.231	0.0892	0.0801	0.5253	0.6946	86.3807	1.43968
		19	1.3	0.0232898		1218.97	1219.08	1219.15	1219.7	0.729745		19.4351	0.1142	0.0668	0.5487	0.7297	82.2256	1.37043
		19	1.3	0.0174877		1219.69	1219.77	1219.85	1220.3	0.604287		14.5933	0.0821	0.0716	0.4506	0.6043	99.2884	1.65481
		19	1.3	0.0192149		1220.3	1220.4	1220.49	1220.98	0.685737		16.0347	0.1066	0.0871	0.492	0.6857	87.5018	1.45836
		19	1.3	0.0194827		1220.98	1221.05	1221.14	1221.85	0.870336		16.2581	0.0689	0.0888	0.7127	0.8704	68.9338	1.1489
		19	1.3	0.0149984		1221.86	1221.94	1222.01	1222.52	0.662649		12.5161	0.0813	0.0726	0.5088	0.6627	90.5387	1.50898
		19	1.3	0.0209527		1222.53	1222.62	1222.67	1223.47	0.946064		17.4848	0.0969	0.0522	0.797	0.9461	63.4182	1.05697
		19	1.3	0.0216396		1224.14	1224.25	1224.33	1224.82	0.680646		18.0581	0.1096	0.0768	0.4942	0.6806	88.1575	1.46929
		19	1.3	0.0225362		1224.79	1224.9	1224.99	1225.45	0.65561		18.8063	0.108	0.0891	0.4585	0.6556	91.5192	1.52532
		19	1.3	0.0178704		1225.45	1225.55	1225.64	1226.02	0.56745		14.9127	0.0962	0.0936	0.3777	0.5675	105.727	1.76211
		19	1.3	0.0290891		1226.02	1226.1	1226.17	1226.75	0.728288		24.2746	0.0838	0.0686	0.5759	0.7283	82.3836	1.37306
		19	1.3	0.0208889		1226.75	1226.86	1226.94	1227.56	0.814478		17.4316	0.1131	0.078	0.6233	0.8144	73.6739	1.2279
		19	1.3	0.0299135		1227.56	1227.64	1227.73	1228.28	0.717818		24.9625	0.0775	0.0903	0.5501	0.7179	83.5771	1.39295
		19	1.3	0.0199502		1228.28	1228.38	1228.47	1229.12	0.838394		16.6483	0.1028	0.0908	0.6448	0.8384	71.5649	1.19275
		19	1.3	0.0191413		1229.12	1229.22	1229.3	1229.87	0.75495		15.9733	0.0973	0.0819	0.5757	0.7549	79.4807	1.32468
		19	1.3	0.0136967		1229.87	1229.97	1230.03	1230.64	0.765184		11.4298	0.0983	0.0551	0.6118	0.7652	78.4109	1.30685
		19	1.3	0.0166598		1230.64	1230.75	1230.8	1231.55	0.909802		13.9025	0.112	0.0483	0.7495	0.9098	65.9486	1.09914
		19	1.3	0.0190628		1231.56	1231.64	1231.72	1232.42	0.860016		15.9077	0.0822	0.0821	0.6957	0.86	69.7674	1.16279
		19	1.3	0.0182749		1232.37	1232.49	1232.58	1233.24	0.865796		15.2502	0.1111	0.0992	0.6555	0.8658	69.3001	1.155
		19	1.3	0.0202846		1233.24	1233.34	1233.4	1234.1	0.858696		16.9273	0.0952	0.0624	0.7011	0.8587	69.8731	1.16455
		19	1.3	0.0197729		1234.1	1234.18	1234.26	1234.91	0.811998		16.5003	0.0844	0.0738	0.6538	0.812	73.8916	1.23153
		19	1.3	0.0165778		1234.91	1234.99	1235.05	1235.71	0.801367		13.834	0.0813	0.0552	0.6649	0.8014	74.869	1.24782
		19	1.3	0.019878		1235.72	1235.79	1235.87	1236.46	0.74447		16.5881	0.0769	0.0737	0.5939	0.7445	80.591	1.34318
		19	1.3	0.0172395		1236.46	1236.54	1236.64	1237.27	0.811855		14.3862	0.0764	0.1014	0.6341	0.8119	73.9007	1.23168
		19	1.3	0.0211125		1237.27	1237.39	1237.45	1238.09	0.815295		17.6182	0.1237	0.0541	0.6375	0.8153	73.5925	1.22654
		19	1.3	0.0169072		1238.09	1238.17	1238.25	1238.9	0.816928		14.1089	0.0837	0.0771	0.6561	0.8169	73.4484	1.22414
		19	1.3	0.0170965		1238.9	1238.99	1239.06	1239.75	0.849984		14.2669	0.0864	0.0683	0.6953	0.85	70.5882	1.17647
		19	1.3	0.021034		1239.75	1239.84	1239.91	1240.56	0.80782		17.5527	0.0842	0.0697	0.6539	0.8078	74.2758	1.23793
		19	1.4	0.0854894		1600.17	1600.24	1600.48	1600.86	0.68931		71.3402	0.0667	0.2477	0.3749	0.6893	87.0448	1.45075
		19	1.4	0.110791		1600.86	1600.93	1601.05	1601.57	0.712752		92.4541	0.0728	0.1154	0.5246	0.7128	84.1751	1.40292
		19	1.4	0.0897072		1601.6	1601.67	1601.93	1602.31	0.712093		74.8599	0.0699	0.2672	0.3749	0.712	84.2697	1.40449
		19	1.4	0.0915444		1602.31	1602.37	1602.65	1603.02	0.710409		76.393	0.0539	0.2816	0.3749	0.7104	84.4595	1.40766
		19	1.4	0.0947802		1603.02	1603.09	1603.35	1603.74	0.722413		79.0933	0.0724	0.2613	0.3887	0.7224	83.0565	1.38427
		19	1.4	0.0817011		1603.74	1603.81	1604.09	1604.45	0.704865		68.1789	0.0719	0.2752	0.3577	0.7048	85.1305	1.41884
		19	1.4	0.100606		1605.16	1605.21	1605.35	1605.88	0.714526		83.9547	0.0508	0.1374	0.5263	0.7145	83.9748	1.39958
		19	1.4	0.100145		1605.88	1605.95	1606.09	1606.58	0.697345		83.5701	0.0708	0.1449	0.4816	0.6973	86.0462	1.4341
		19	1.4	0.0911327		1606.6	1606.66	1606.94	1607.28	0.688822		76.0495	0.0641	0.2841	0.3406	0.6888	87.108	1.4518
		19	1.4	0.0895653		1607.3	1607.37	1607.63	1608	0.698545		74.7415	0.069	0.2615	0.3681	0.6986	85.8861	1.43143
		19	1.4	0.109599		1608.01	1608.07	1608.18	1608.68	0.67539		91.4598	0.0688	0.1082	0.4983	0.6753	88.8494	1.48082
		19	1.4	0.100691		1608.69	1608.77	1608.9	1609.4	0.712628		84.0256	0.0759	0.138	0.4988	0.7127	84.1869	1.40311
		19	1.4	0.0877573		1609.42	1609.48	1609.75	1610.14	0.714255		73.2328	0.0603	0.2653	0.3887	0.7143	83.9983	1.39997
		19	1.4	0.0910369		1610.13	1610.2	1610.46	1610.93	0.80037		75.9695	0.0642	0.258	0.4782	0.8004	74.9625	1.24938
		19	1.4	0.0935606		1610.84	1610.91	1611.07	1611.46	0.61612		78.0755	0.0657	0.1685	0.3819	0.6161	97.3868	1.62311
		19	1.4	0.0975795		1611.46	1611.64	1611.71	1612.12	0.660492		81.4293	0.1789	0.0756	0.406	0.6605	90.8403	1.514
		19	1.4	0.107405		1612.92	1613.01	1613.07	1613.68	0.760254		89.6284	0.0955	0.0548	0.61	0.7603	78.9162	1.31527
		19	1.4	0.0949973		1613.67	1613.73	1613.89	1614.4	0.729294		79.2745	0.062	0.1582	0.5091	0.7293	82.2707	1.37118
		19	1.4	0.110074		1614.38	1614.47	1614.59	1615.09	0.708653		91.8558	0.086	0.1192	0.5035	0.7087	84.6621	1.41103
		19	1.4	0.117272		1615.09	1615.17	1615.25	1615.83	0.743054		97.8622	0.0833	0.0784	0.5813	0.743	80.7537	1.3459
		19	1.4	0.10915		1615.74	1615.89	1615.97	1616.42	0.675769		91.0848	0.1499	0.0704	0.4555	0.6758	88.7837	1.47973
		19	1.4	0.111149		1616.4	1616.59	1616.69	1617.23	0.822266		92.7528	0.188	0.0989	0.5354	0.8223	72.9661	1.2161
		19	1.4	0.117665		1617.24	1617.3	1617.39	1617.94	0.701773		98.1906	0.0607	0.0907	0.5504	0.7018	85.4944	1.42491
		19	1.4	0.102748		1617.94	1618.02	1618.13	1618.66	0.715533		85.7423	0.082	0.1038	0.5297	0.7155	83.8574	1.39762
		19	1.4	0.0980644		1618.65	1618.72	1618.75	1619.58	0.921991		81.8339	0.0689	0.031	0.8221	0.922	65.0759	1.0846
		19	1.4	0.0952808		1619.58	1619.65	1619.7	1620.33	0.747589		79.511	0.0665	0.0566	0.6245	0.7476	80.2568	1.33761
		19	1.4	0.102247		1620.31	1620.38	1620.45	1621.04	0.725854		85.3242	0.0629	0.0688	0.5942	0.7259	82.656	1.3776
		19	1.4	0.110344		1621.01	1621.07	1621.15	1621.73	0.718973		92.0809	0.0597	0.0783	0.5809	0.7189	83.4608	1.39101
		19	1.4	0.102777		1621.74	1621.84	1621.92	1622.48	0.736174		85.7667	0.0963	0.0793	0.5605	0.7361	81.5107	1.35851
		19	1.4	0.109356		1622.48	1622.54	1622.61	1623.2	0.725854		91.257	0.0661	0.0665	0.5933	0.7259	82.656	1.3776
		19	1.4	0.0949342		1623.2	1623.22	1623.4	1624.07	0.870336		79.2218	0.0206	0.1823	0.6674	0.8703	68.9417	1.14903
		19	1.4	0.0822059		1624.09	1624.16	1624.25	1624.85	0.75879		68.6001	0.0777	0.086	0.5951	0.7588	79.0722	1.31787
		19	1.4	0.115351		1624.86	1624.93	1624.99	1625.57	0.718973		96.2592	0.0701	0.0675	0.5814	0.719	83.4492	1.39082
		19	1.4	0.09938		1625.58	1625.64	1625.74	1626.3	0.718973		82.9318	0.0619	0.1014	0.5557	0.719	83.4492	1.39082
		19	1.4	0.0970467		1626.3	1626.36	1626.63	1627.03	0.725854		80.9847	0.0593	0.2675	0.399	0.7258	82.6674	1.37779
		19	1.4	0.098171		1627.03	1627.09	1627.37	1627.86	0.825615		81.9229	0.057	0.2801	0.4885	0.8256	72.6744	1.21124
		19	1.4	0.0906326		1627.76	1627.89	1628.14	1628.72	0.959228		75.6321	0.1287	0.256	0.5745	0.9592	62.5521	1.04254
		19	1.4	0.0997772		1628.72	1628.8	1628.89	1629.47	0.743054		83.2633	0.0816	0.0904	0.571	0.743	80.7537	1.3459
		19	1.4	0.0960177		1629.46	1629.51	1629.79	1630.19	0.728467		80.126	0.0498	0.2796	0.3991	0.7285	82.361	1.37268
		19	1.5	0.140776		2570.15	2570.3	2570.45	2570.67	0.51697		117.476	0.1523	0.1441	0.2206	0.517	116.054	1.93424
		19	1.5	0.198605		2570.67	2570.95	2571.03	2571.44	0.772842		165.734	0.2822	0.0786	0.412	0.7728	77.6398	1.294
		19	1.5	0.195932		2571.44	2571.55	2571.67	2572.06	0.625834		163.504	0.1116	0.1203	0.3939	0.6258	95.8773	1.59795
		19	1.5	0.195192		2572.05	2572.15	2572.31	2572.72	0.670813		162.886	0.0997	0.1583	0.4128	0.6708	89.4454	1.49076
		19	1.5	0.172967		2572.71	2572.8	2573.91	2574.24	0.771089		144.339	0.0881	1.1125	0.3268	1.5274	39.2824	0.654707
		19	1.5	0.178828		2573.47	2573.78	2574.62	2574.77	0.535614		149.231	0.3054	0.8475	0.1517	1.3046	45.9911	0.766518
		19	1.5	0.139771		2574.24	2574.48	2575.02	2575.28	0.50539		116.638	0.2399	0.5404	0.2607	1.041	57.6369	0.960615
		19	1.5	0.199163		2574.77	2574.92	2575.59	2576.04	0.760714		166.2	0.1442	0.6674	0.4506	1.2622	47.536	0.792267
		19	1.5	0.198503		2575.28	2575.49	2576.27	2576.83	0.791215		165.649	0.21	0.7864	0.559	1.5554	38.5753	0.642921
		19	1.5	0.196197		2576.04	2576.13	2577.06	2577.61	0.777455		163.725	0.0887	0.9353	0.5446	1.5686	38.2507	0.637511
		19	1.5	0.202825		2576.83	2576.92	2577.94	2578.4	0.798095		169.255	0.0851	1.0248	0.4553	1.5652	38.3338	0.638896
		19	1.5	0.195014		2577.6	2577.84	2578.65	2579.21	0.804975		162.737	0.2392	0.8089	0.5584	1.6065	37.3483	0.622471
		19	1.5	0.235411		2578.4	2578.54	2579.47	2580.02	0.825615		196.448	0.1378	0.9337	0.5522	1.6237	36.9526	0.615877
		19	1.5	0.187377		2579.2	2579.39	2580.94	2581.09	0.397774		156.364	0.1937	1.5475	0.1508	1.892	31.7125	0.528541
		19	1.5	0.122417		2580.69	2580.87	2581.25	2581.35	0.261539		102.156	0.1813	0.373	0.105	0.6593	91.0056	1.51676
		19	1.5	0.157911		2581.09	2581.16	2581.55	2581.83	0.477888		131.776	0.0689	0.3907	0.2835	0.7431	80.7428	1.34571
		19	1.5	0.211262		2581.36	2581.48	2582.04	2582.39	0.553844		176.296	0.127	0.5596	0.3486	1.0352	57.9598	0.965997
		19	1.5	0.19938		2581.84	2581.97	2582.56	2582.93	0.537254		166.381	0.1283	0.5969	0.3659	1.0911	54.9904	0.916506
		19	1.5	0.195888		2582.39	2582.47	2583.13	2583.42	0.490644		163.467	0.0799	0.6616	0.2864	1.0279	58.3714	0.972857
		19	1.5	0.184771		2582.93	2583.04	2583.64	2583.93	0.509817		154.19	0.1079	0.6078	0.2847	1.0004	59.976	0.9996
		19	1.5	0.196091		2583.42	2583.56	2584.16	2584.45	0.521448		163.636	0.1417	0.5995	0.2901	1.0313	58.179	0.96965
		19	1.5	0.158379		2583.93	2584.01	2584.64	2584.95	0.496764		132.166	0.0813	0.6278	0.3091	1.0182	58.9275	0.982125
		19	1.5	0.21514		2584.45	2584.53	2585.16	2585.68	0.729294		179.533	0.0805	0.625	0.5274	1.2329	48.6657	0.811096
		19	1.5	0.202534		2584.95	2585.08	2585.93	2586.46	0.770574		169.013	0.1305	0.8415	0.5313	1.5033	39.9122	0.665203
		19	1.5	0.226246		2585.69	2585.84	2586.7	2587.17	0.722413		188.8	0.1536	0.8628	0.4663	1.4827	40.4667	0.674445
		19	1.5	0.171301		2586.45	2586.61	2587.53	2587.98	0.777455		142.95	0.1677	0.9123	0.4543	1.5343	39.1058	0.651763
		19	1.5	0.171301		2587.2	2587.43	2587.53	2587.98	0.784999		142.95	0.2268	0.0963	0.4543	0.7774	77.1803	1.28634
		19	1.5	0.215767		2587.89	2588.11	2589	2589.52	0.770574		180.056	0.2169	0.8956	0.5181	1.6306	36.7963	0.613271
		19	1.5	0.208491		2588.75	2588.91	2589.83	2590.29	0.767134		173.984	0.1599	0.923	0.4582	1.5411	38.9332	0.648887
		19	1.5	0.210135		2589.53	2589.71	2590.59	2591.06	0.770574		175.356	0.1813	0.8807	0.4723	1.5343	39.1058	0.651763
		19	1.5	0.129581		2590.29	2590.51	2591.3	2591.56	0.51601		108.134	0.2168	0.7946	0.2545	1.2659	47.3971	0.789952
		19	1.5	0.182909		2591.04	2591.22	2591.88	2592.32	0.770574		152.636	0.1824	0.6606	0.4402	1.2832	46.7581	0.779302
		19	1.5	0.201296		2591.55	2591.75	2592.55	2593.04	0.698333		167.98	0.2013	0.7992	0.489	1.4895	40.282	0.671366
		19	1.5	0.188602		2592.34	2592.48	2593.37	2594.11	1.06986		157.387	0.1356	0.8908	0.7452	1.7716	33.8677	0.564462
		19	1.5	0.205881		2593.04	2593.28	2594.37	2594.89	0.767134		171.806	0.2352	1.0915	0.5172	1.8439	32.5397	0.542329
		19	1.5	0.189909		2594.12	2594.26	2595.15	2595.73	0.876367		158.477	0.1395	0.8869	0.5836	1.61	37.2671	0.621118
		19	1.5	0.205573		2594.86	2595.05	2596.87	2597.21	0.542643		171.549	0.1961	1.823	0.3331	2.3522	25.508	0.425134
		19	1.5	0.213665		2596.66	2596.79	2597.38	2597.69	0.485049		178.302	0.1299	0.5819	0.3125	1.0243	58.5766	0.976276
		19	1.5	0.213665		2597.2	2597.29	2597.38	2597.7	0.579088		178.302	0.0864	0.0862	0.3262	0.4988	120.289	2.00481
		19	1.5	0.205734		2597.69	2597.81	2599.03	2599.42	0.667372		171.683	0.1163	1.2191	0.3873	1.7227	34.829	0.580484
		19	1.5	0.20183		2598.75	2598.94	2599.71	2599.98	0.571051		168.425	0.1917	0.7698	0.2735	1.235	48.583	0.809717
		19	1.5	0.181045		2600.02	2600.16	2600.25	2600.5	0.478169		151.081	0.1342	0.0961	0.2513	0.4816	124.585	2.07641
		19	1.6	0.202131		2640.3	2640.48	2640.54	2640.78	0.481609		168.677	0.1789	0.064	0.2388	0.4817	124.559	2.07598
		19	1.6	0.211053		2640.79	2640.99	2641.07	2641.24	0.454088		176.122	0.1996	0.0806	0.1739	0.4541	132.129	2.20216
		19	1.6	0.211639		2641.26	2641.5	2641.56	2641.81	0.555931		176.611	0.2498	0.0531	0.253	0.5559	107.933	1.79888
		19	1.6	0.235499		2641.81	2642.01	2642.07	2642.35	0.539807		196.522	0.2045	0.0608	0.2745	0.5398	111.152	1.85254
		19	1.6	0.205301		2642.35	2642.43	2642.59	2642.79	0.436888		171.322	0.0802	0.1525	0.2042	0.4369	137.331	2.28885
		19	1.6	0.186556		2642.82	2642.94	2643.11	2643.36	0.539022		155.679	0.1159	0.1769	0.2463	0.5391	111.297	1.85494
		19	1.6	0.198697		2643.33	2643.57	2643.65	2643.82	0.4886		165.811	0.2417	0.0791	0.1678	0.4886	122.8	2.04666
		19	1.6	0.215418		2643.82	2644.07	2644.14	2644.39	0.578677		179.765	0.2588	0.0613	0.2586	0.5787	103.681	1.72801
		19	1.6	0.224676		2644.39	2644.58	2644.65	2644.92	0.52289		187.49	0.1887	0.0626	0.2716	0.5229	114.745	1.91241
		19	1.6	0.207171		2644.92	2645.03	2645.16	2645.46	0.53665		172.883	0.1044	0.1337	0.2985	0.5366	111.815	1.86359
		19	1.6	0.17802		2645.46	2645.54	2645.69	2645.92	0.458169		148.556	0.0791	0.1548	0.2243	0.4582	130.947	2.18245
		19	1.6	0.211626		2645.92	2646.14	2646.21	2646.4	0.480968		176.6	0.2195	0.0737	0.1877	0.4809	124.766	2.07943
		19	1.6	0.228652		2646.38	2646.64	2646.71	2646.87	0.49108		190.808	0.2591	0.0675	0.1645	0.4911	122.175	2.03625
		19	1.6	0.218969		2646.96	2647.17	2647.23	2647.49	0.53321		182.727	0.2102	0.061	0.262	0.5332	112.528	1.87547
		19	1.6	0.210913		2647.51	2647.65	2647.75	2648	0.485049		176.005	0.1388	0.0962	0.2501	0.4851	123.686	2.06143
		19	1.6	0.200682		2647.95	2648.2	2648.26	2648.51	0.558308		167.467	0.2522	0.0601	0.246	0.5583	107.469	1.79115
		19	1.6	0.208171		2648.46	2648.67	2648.79	2648.96	0.500462		173.717	0.2046	0.1187	0.1771	0.5004	119.904	1.9984
		19	1.6	0.222759		2648.97	2649.23	2649.29	2649.45	0.484202		185.891	0.258	0.0629	0.1633	0.4842	123.916	2.06526
		19	1.6	0.235432		2649.54	2649.73	2649.81	2650.07	0.52977		196.466	0.1894	0.0777	0.2626	0.5297	113.272	1.88786
		19	1.6	0.216043		2650.08	2650.29	2650.35	2650.62	0.53321		180.286	0.2067	0.0572	0.2693	0.5332	112.528	1.87547
		19	1.6	0.213458		2650.55	2650.8	2650.88	2651.04	0.485086		178.129	0.2403	0.0802	0.1646	0.4851	123.686	2.06143
		19	1.6	0.219786		2651.04	2651.32	2651.39	2651.54	0.50483		183.409	0.2824	0.0653	0.1571	0.5048	118.859	1.98098
		19	1.6	0.22515		2651.54	2651.81	2651.89	2652.04	0.492354		187.886	0.2644	0.0764	0.1516	0.4924	121.852	2.03087
		19	1.6	0.229363		2652.12	2652.31	2652.41	2652.69	0.564171		191.402	0.1845	0.1034	0.2763	0.5642	106.345	1.77242
		19	1.6	0.213561		2652.68	2652.88	2652.96	2653.17	0.490733		178.215	0.2052	0.0791	0.2064	0.4907	122.274	2.03791
		19	1.6	0.21475		2653.18	2653.25	2653.45	2653.61	0.428159		179.207	0.0709	0.2037	0.1536	0.4282	140.121	2.33536
		19	1.6	0.1918		2653.61	2653.86	2653.94	2654.21	0.60042		160.056	0.253	0.0833	0.2641	0.6004	99.9334	1.66556
		19	1.6	0.252819		2654.21	2654.39	2654.46	2654.73	0.52289		210.975	0.1812	0.0717	0.27	0.5229	114.745	1.91241
		19	1.6	0.208927		2654.72	2654.89	2654.98	2655.22	0.491929		174.348	0.1686	0.0866	0.2368	0.492	121.951	2.03252
		19	1.6	0.230865		2655.23	2655.36	2655.48	2655.7	0.468087		192.655	0.1253	0.1214	0.2214	0.4681	128.178	2.1363
		19	1.6	0.209051		2655.7	2655.91	2656	2656.17	0.46831		174.451	0.2133	0.0915	0.1635	0.4683	128.123	2.13538
		19	1.6	0.205685		2656.17	2656.45	2656.51	2656.77	0.601312		171.642	0.2814	0.0658	0.2541	0.6013	99.7838	1.66306
		19	1.6	0.240699		2656.77	2656.92	2657.02	2657.32	0.54434		200.862	0.1492	0.1045	0.2906	0.5443	110.233	1.83722
		19	1.6	0.20819		2657.31	2657.49	2657.55	2657.82	0.513628		173.733	0.1868	0.0551	0.2717	0.5136	116.822	1.94704
		19	1.6	0.237521		2657.83	2658.01	2658.09	2658.28	0.453612		198.209	0.1867	0.077	0.1899	0.4536	132.275	2.20459
		19	1.6	0.217618		2658.28	2658.54	2658.6	2658.87	0.589969		181.6	0.2632	0.0529	0.2739	0.59	101.695	1.69492
		19	1.6	0.224811		2658.89	2659.04	2659.13	2659.4	0.50913		187.603	0.1498	0.0905	0.2688	0.5091	117.855	1.96425
		19	1.6	0.2108		2659.4	2659.54	2659.65	2659.92	0.51601		175.911	0.139	0.1112	0.2658	0.516	116.279	1.93798
		19	1.6	0.196026		2659.92	2660.01	2660.19	2660.34	0.420473		163.582	0.0894	0.1727	0.1583	0.4204	142.721	2.37869
		19	1.6	0.217687		2660.34	2660.53	2660.7	2660.95	0.604666		181.658	0.1909	0.1689	0.2449	0.6047	99.2228	1.65371
		19	1.6	0.234715		2660.96	2661.15	2661.22	2661.47	0.51257		195.868	0.1927	0.071	0.2489	0.5126	117.05	1.95084
		19	1.6	0.259558		2661.46	2661.63	2661.72	2662.01	0.55041		216.599	0.1685	0.0858	0.2961	0.5504	109.012	1.81686
		19	1.6	0.222772		2662	2662.09	2662.25	2662.47	0.464409		185.901	0.0894	0.1557	0.2193	0.4644	129.199	2.15332
		19	1.6	0.242452		2662.43	2662.56	2662.75	2662.93	0.497694		202.324	0.1356	0.1849	0.1772	0.4977	120.555	2.00924
		19	1.6	0.214825		2662.93	2663.14	2663.25	2663.41	0.482344		179.27	0.2104	0.111	0.1609	0.4823	124.404	2.0734
		19	1.6	0.210482		2663.41	2663.57	2663.74	2663.98	0.573352		175.646	0.164	0.1681	0.2413	0.5734	104.639	1.74398
		19	1.6	0.246126		2663.98	2664.18	2664.25	2664.48	0.501014		205.39	0.2011	0.0684	0.2315	0.501	119.76	1.99601
		19	1.6	0.196759		2664.46	2664.7	2664.75	2665	0.544549		164.194	0.2418	0.0563	0.2464	0.5445	110.193	1.83655
		19	1.6	0.238138		2665	2665.2	2665.28	2665.5	0.49517		198.724	0.1988	0.0768	0.2196	0.4952	121.163	2.01939
		19	1.6	0.21989		2665.5	2665.67	2665.78	2666.03	0.536927		183.497	0.1757	0.1135	0.2477	0.5369	111.753	1.86254
		19	1.6	0.246375		2666.04	2666.19	2666.29	2666.57	0.53665		205.598	0.1558	0.0958	0.285	0.5366	111.815	1.86359
		19	1.6	0.213609		2666.54	2666.77	2666.83	2667.08	0.54551		178.255	0.2325	0.0581	0.2549	0.5455	109.991	1.83318
		19	1.6	0.218965		2667.03	2667.28	2667.35	2667.52	0.495186		182.724	0.2559	0.068	0.1713	0.4952	121.163	2.01939
		19	1.6	0.212244		2667.52	2667.79	2667.86	2668.13	0.611046		177.116	0.2704	0.0665	0.2741	0.611	98.1997	1.63666
		19	1.6	0.244075		2668.13	2668.3	2668.38	2668.66	0.527684		203.679	0.1734	0.0748	0.2795	0.5277	113.701	1.89502
		19	1.6	0.271461		2668.6	2668.79	2668.9	2669.16	0.556623		226.532	0.1871	0.1132	0.2563	0.5566	107.797	1.79662
		19	1.6	0.255975		2669.11	2669.26	2669.43	2669.64	0.530536		213.609	0.145	0.1704	0.2152	0.5306	113.08	1.88466
		19	1.6	0.270679		2669.64	2669.88	2669.95	2670.21	0.569133		225.88	0.2427	0.0698	0.2567	0.5692	105.411	1.75685
		19	1.7	0.195967		2870.18	2870.25	2870.33	2870.67	0.490738		163.533	0.07	0.0768	0.344	0.4908	122.249	2.03749
		19	1.7	0.152994		2870.64	2870.72	2870.82	2871.08	0.447208		127.672	0.086	0.0998	0.2614	0.4472	134.168	2.23614
		19	1.7	0.196434		2871.1	2871.18	2871.26	2871.57	0.466002		163.922	0.0743	0.0813	0.3104	0.466	128.755	2.14592
		19	1.7	0.140049		2871.57	2871.63	2871.73	2871.97	0.404866		116.87	0.0677	0.0998	0.2374	0.4049	148.185	2.46975
		19	1.7	0.23681		2872	2872.08	2872.16	2872.69	0.684049		197.616	0.0775	0.0769	0.5296	0.684	87.7193	1.46199
		19	1.7	0.184281		2872.7	2872.76	2872.87	2873.37	0.670408		153.781	0.0645	0.1061	0.4998	0.6704	89.4988	1.49165
		19	1.7	0.164313		2873.4	2873.51	2873.56	2873.84	0.441466		137.118	0.1109	0.0529	0.2776	0.4414	135.931	2.26552
		19	1.7	0.163679		2873.84	2873.96	2874.02	2874.3	0.458428		136.589	0.1204	0.0619	0.2762	0.4585	130.862	2.18103
		19	1.7	0.168402		2874.3	2874.37	2874.45	2874.76	0.457334		140.53	0.072	0.0774	0.3079	0.4573	131.205	2.18675
		19	1.7	0.155466		2874.76	2874.87	2874.93	2875.23	0.471314		129.735	0.1163	0.0544	0.3006	0.4713	127.307	2.12179
		19	1.7	0.13513		2875.23	2875.33	2875.41	2875.68	0.451408		112.765	0.1059	0.0791	0.2664	0.4514	132.92	2.21533
		19	1.7	0.19535		2875.68	2875.78	2875.84	2876.44	0.762183		163.018	0.0971	0.0642	0.6009	0.7622	78.7195	1.31199
		19	1.7	0.151169		2876.45	2876.51	2876.59	2877.05	0.605451		126.149	0.0654	0.0756	0.4644	0.6054	99.108	1.6518
		19	1.7	0.207996		2877.08	2877.19	2877.25	2877.76	0.688946		173.571	0.1122	0.0664	0.5103	0.6889	87.0954	1.45159
		19	1.7	0.182176		2877.76	2877.84	2877.91	2878.26	0.49701		152.024	0.0748	0.0724	0.3499	0.4971	120.7	2.01167
		19	1.7	0.221505		2878.46	2878.53	2878.64	2879.16	0.700822		184.844	0.074	0.1009	0.526	0.7009	85.6042	1.42674
		19	1.7	0.185173		2879.16	2879.23	2879.32	2879.84	0.681381		154.526	0.0734	0.0866	0.5213	0.6813	88.0669	1.46778
		19	1.7	0.167239		2879.94	2880.01	2880.07	2880.55	0.612331		139.559	0.0688	0.0575	0.486	0.6123	97.9912	1.63319
		19	1.7	0.197443		2880.55	2880.62	2880.72	2881.25	0.695905		164.764	0.0683	0.0992	0.5284	0.6959	86.2193	1.43699
		19	1.7	0.187081		2881.25	2881.34	2881.42	2881.96	0.70705		156.117	0.0883	0.0747	0.544	0.707	84.8656	1.41443
		19	1.7	0.196768		2881.96	2882.05	2882.12	2882.64	0.681909		164.201	0.0854	0.0764	0.5201	0.6819	87.9894	1.46649
		19	1.7	0.196602		2882.66	2882.77	2882.83	2883.36	0.701012		164.062	0.1128	0.0574	0.5308	0.701	85.592	1.42653
		19	1.7	0.183288		2883.38	2883.49	2883.55	2884.07	0.688258		152.952	0.1121	0.0544	0.5217	0.6882	87.184	1.45307
		19	1.7	0.170587		2884.09	2884.19	2884.26	2884.78	0.695002		142.354	0.1069	0.0717	0.5164	0.695	86.3309	1.43885
		19	1.7	0.17789		2884.78	2884.89	2884.95	2885.45	0.666473		148.447	0.1127	0.0612	0.4926	0.6665	90.0225	1.50038
		19	1.7	0.197741		2885.46	2885.52	2885.63	2886.15	0.694232		165.013	0.0658	0.1041	0.5243	0.6942	86.4304	1.44051
		19	1.7	0.174565		2886.16	2886.27	2886.33	2886.84	0.680583		145.673	0.1095	0.0542	0.5169	0.6806	88.1575	1.46929
		19	1.7	0.199291		2886.85	2886.93	2887.02	2887.57	0.716422		166.307	0.0735	0.0931	0.5498	0.7164	83.7521	1.39587
		19	1.7	0.171976		2887.57	2887.68	2887.74	2888.28	0.713106		143.512	0.1113	0.0616	0.5402	0.7131	84.1397	1.40233
		19	1.7	0.197858		2888.28	2888.42	2888.48	2888.97	0.686016		165.111	0.1356	0.0563	0.4941	0.686	87.4636	1.45773
		19	1.7	0.195472		2888.97	2889.09	2889.16	2889.65	0.680124		163.12	0.1203	0.0688	0.4911	0.6802	88.2094	1.47016
		19	1.7	0.198804		2889.65	2889.73	2889.83	2890.37	0.715533		165.9	0.0778	0.1019	0.5358	0.7155	83.8574	1.39762
		19	1.7	0.165273		2890.39	2890.49	2890.56	2891.06	0.672388		137.919	0.1082	0.0679	0.4962	0.6723	89.2459	1.48743
		19	1.7	0.203334		2891.07	2891.14	2891.26	2891.79	0.719366		169.681	0.0737	0.1113	0.5344	0.7194	83.4028	1.39005
		19	1.7	0.192935		2891.79	2891.93	2892.01	2892.49	0.696911		161.002	0.1437	0.0741	0.4791	0.6969	86.0956	1.43493
		19	1.7	0.204593		2892.49	2892.56	2892.67	2893.07	0.579199		170.731	0.0708	0.1112	0.3972	0.5792	103.591	1.72652
		19	1.7	0.139702		2893.11	2893.19	2893.24	2893.41	0.305876		116.581	0.0823	0.0504	0.1732	0.3059	196.143	3.26904
		19	1.7	0.171324		2893.43	2893.59	2893.67	2894.06	0.63433		142.968	0.1665	0.0805	0.3873	0.6343	94.5925	1.57654
		19	1.7	0.208927		2894.05	2894.16	2894.23	2894.62	0.565844		174.348	0.112	0.069	0.3848	0.5658	106.045	1.76741
		19	1.7	0.168744		2894.62	2894.73	2894.8	2895.06	0.443147		140.815	0.1164	0.0633	0.2635	0.4432	135.379	2.25632
		19	1.7	0.164131		2895.56	2895.69	2895.75	2896.09	0.524074		136.966	0.1251	0.0618	0.3372	0.5241	114.482	1.90803
		19	1.7	0.208155		2896.09	2896.17	2896.28	2896.69	0.603766		173.703	0.0839	0.1022	0.4177	0.6038	99.3707	1.65618
		19	1.7	0.171034		2896.69	2896.78	2896.87	2897.2	0.502548		142.727	0.0905	0.0829	0.3291	0.5025	119.403	1.99005
		19	1.7	0.157176		2897.2	2897.34	2897.42	2897.83	0.638032		131.162	0.1461	0.0757	0.4163	0.6381	94.0291	1.56715
		19	1.7	0.209772		2897.85	2897.96	2898.03	2898.42	0.571031		175.053	0.1038	0.0698	0.3974	0.571	105.079	1.75131
		19	1.7	0.202918		2898.42	2898.53	2898.62	2899.01	0.595131		169.334	0.1073	0.0889	0.3989	0.5951	100.823	1.68039
		19	1.7	0.178567		2899.02	2899.14	2899.2	2899.51	0.488348		149.012	0.1136	0.061	0.3138	0.4884	122.85	2.0475
		19	1.7	0.148087		2899.51	2899.64	2899.69	2900.08	0.566622		123.577	0.1263	0.054	0.3863	0.5666	105.895	1.76491
	Vagotomy	58	1	0.174312		230.072	230.395	230.487	230.786	0.714331		77.4386	0.32326	0.09201	0.29906	0.71433	83.9948	1.39991	58	1	73.1959	0.262709	0.119754	0.385842	0.768304	81.3987	1.35665		9.8198	0.11684	0.0782432	0.146736	0.154346	17.3398	0.288997
		58	1	0.219277		230.791	231.246	231.294	231.519	0.72793		97.4141	0.45468	0.0487	0.22455	0.72793	82.4255	1.37376	58	1.1	67.6251	0.118981	0.078427	0.563552	0.746238	88.5801	1.47633		8.82045	0.0476692	0.0586097	0.120703	0.157613	50.4961	0.841601
		58	1	0.18144		232.005	232.11	232.199	232.59	0.584913		80.6049	0.1046	0.08968	0.39063	0.58491	102.58	1.70966	58	1.2	37.053	0.118379	0.0893279	0.369602	0.577309	108.077	1.80129		5.11626	0.0578132	0.0557597	0.126258	0.125103	20.3903	0.339838
		58	1	0.163744		232.596	232.903	233.018	233.593	0.997166		72.7436	0.30705	0.11502	0.5751	0.99717	60.1703	1.00284	58	1.3	38.4239	0.0932953	0.0718145	0.448468	0.613578	99.407	1.65678		5.18666	0.0382154	0.036925	0.0707955	0.0907516	11.6934	0.194891
		58	1	0.183138		233.59	233.822	233.87	234.513	0.922685		81.3594	0.23159	0.0484	0.64269	0.92268	65.028	1.0838	58	1.4	73.9224	0.140218	0.172512	0.618997	0.931727	86.4248	1.44041		17.3183	0.0841029	0.132797	0.430871	0.462507	54.5106	0.90851
		58	1	0.157124		234.527	234.683	234.762	235.119	0.592049		69.8028	0.15642	0.07822	0.3574	0.59204	101.345	1.68908	58	1.5	108.203	0.185794	0.119587	1.5596	1.86498	36.5943	0.609905		15.4879	0.0733458	0.083992	0.95331	0.995503	9.64585	0.160764
		58	1	0.192281		235.097	235.323	235.595	235.852	0.754535		85.4213	0.22544	0.27213	0.25696	0.75453	79.5197	1.32533	58	1.6	188.762	0.23373	0.09068	0.699883	1.02429	59.0399	0.983998		14.4715	0.0657244	0.0432559	0.0727177	0.0916172	5.41571	0.0902619
		58	1	0.214757		235.857	236.15	236.326	236.611	0.754211		95.4062	0.29349	0.17547	0.28525	0.75421	79.5534	1.32589	58	1.7	110.199	0.157194	0.1995	1.12823	1.48493	43.3492	0.722486		21.7506	0.0991042	0.109099	0.366552	0.36996	13.108	0.218466
		58	1	0.159538		236.625	236.952	237.013	237.31	0.685282		70.8751	0.32739	0.06051	0.29738	0.68528	87.5555	1.45926
		58	1	0.158214		237.318	237.697	237.77	238.162	0.84349		70.2869	0.37881	0.07361	0.39107	0.84349	71.133	1.18555
		58	1	0.150478		238.153	238.442	238.516	238.741	0.588277		66.85	0.28922	0.07362	0.22544	0.58828	101.992	1.69987
		58	1	0.187304		238.783	239.204	239.275	239.514	0.730731		83.2104	0.42055	0.07064	0.23955	0.73074	82.1085	1.36848
		58	1	0.163061		239.528	239.979	240.048	240.305	0.777539		72.4403	0.45088	0.06901	0.25765	0.77754	77.1664	1.28611
		58	1	0.225098		240.302	240.477	240.733	241.354	1.05244		100	0.17509	0.25623	0.62111	1.05243	57.0109	0.950182
		58	1	0.179484		241.368	241.493	241.573	242.178	0.809745		79.7359	0.12422	0.08071	0.60481	0.80974	74.0979	1.23496
		58	1	0.148783		242.066	242.21	242.298	242.703	0.636235		66.0972	0.14395	0.08741	0.40487	0.63623	94.3055	1.57176
		58	1	0.179781		242.722	242.792	242.979	243.222	0.500767		79.868	0.07032	0.1866	0.24385	0.50077	119.815	1.99692
		58	1	0.156725		243.294	243.646	243.71	244.281	0.98633		69.6253	0.35141	0.06441	0.57051	0.98633	60.8316	1.01386
		58	1	0.16373		244.285	244.369	244.483	244.81	0.524494		72.7375	0.08413	0.1137	0.32666	0.52449	114.397	1.90661
		58	1	0.156921		244.861	245.141	245.274	245.472	0.611571		69.7126	0.28031	0.13342	0.19784	0.61157	98.1081	1.63514
		58	1	0.143115		246.001	246.089	246.227	246.507	0.50609		63.5793	0.08742	0.13802	0.28065	0.50609	118.556	1.97593
		58	1	0.163215		246.507	246.79	246.912	247.506	0.998378		72.5085	0.28295	0.12193	0.5935	0.99838	60.0974	1.00162
		58	1	0.158488		247.207	247.626	247.662	248.143	0.935292		70.4086	0.41893	0.0358	0.48057	0.9353	64.1505	1.06918
		58	1	0.124699		248.143	248.375	248.458	248.84	0.697244		55.3976	0.23256	0.08281	0.38187	0.69724	86.0536	1.43423
		58	1	0.174957		248.779	249.185	249.236	249.576	0.797508		77.7251	0.40644	0.05061	0.34046	0.79751	75.2342	1.2539
		58	1	0.176304		249.627	250.004	250.11	250.501	0.874215		78.3233	0.37733	0.10582	0.39107	0.87422	68.6326	1.14388
		58	1	0.147784		250.535	250.846	250.901	251.177	0.641967		65.6534	0.31071	0.05521	0.27605	0.64197	93.4623	1.55771
		58	1	0.161835		251.186	251.427	251.729	252.286	1.09978		71.8955	0.24032	0.30277	0.5567	1.09979	54.5559	0.909264
		58	1	0.144331		251.485	251.624	251.725	252.291	0.805664		64.1193	0.13855	0.10122	0.5659	0.80567	74.4722	1.2412
		58	1	0.147357		252.272	252.442	252.594	253.169	0.89716		65.4635	0.17023	0.15183	0.5751	0.89716	66.8777	1.11463
		58	1	0.154436		253.046	253.261	253.422	253.837	0.790038		68.6087	0.21494	0.16103	0.41407	0.79004	75.9455	1.26576
		58	1	0.139576		253.746	253.988	254.126	254.66	0.914229		62.0068	0.24251	0.13802	0.5337	0.91423	65.629	1.09382
		58	1	0.145738		254.487	254.701	254.803	255.249	0.761824		64.7443	0.21433	0.10121	0.44628	0.76182	78.7588	1.31265
		58	1	0.153636		255.259	255.447	255.557	255.769	0.510195		68.2529	0.18814	0.11042	0.21164	0.5102	117.601	1.96002
		58	1	0.170043		255.787	256.252	256.335	256.652	0.865603		75.5419	0.46533	0.08282	0.31745	0.8656	69.3161	1.15527
		58	1	0.178334		256.459	256.832	257.006	257.186	0.726532		79.225	0.37227	0.17483	0.17943	0.72653	82.5843	1.37641
		58	1	0.172658		257.107	257.275	257.697	257.83	0.723303		76.7037	0.1686	0.42128	0.13342	0.7233	82.9531	1.38255
		58	1	0.13986		257.807	258.24	258.327	258.589	0.78214		62.1332	0.43248	0.08741	0.26225	0.78214	76.7126	1.27854
		58	1	0.143878		258.585	258.861	258.907	259.486	0.901761		63.9183	0.27605	0.04601	0.5797	0.90176	66.5366	1.10894
		58	1	0.135054		259.486	259.562	259.693	260.195	0.708526		59.998	0.07544	0.1316	0.50149	0.70853	84.6824	1.41137
		58	1.1	0.164774		430.306	430.434	430.501	431.023	0.717728		73.2011	0.12883	0.06622	0.52268	0.71773	83.5969	1.39328
		58	1.1	0.179984		431.02	431.109	431.153	431.686	0.665684		79.9581	0.08865	0.04434	0.53269	0.66568	90.1334	1.50222
		58	1.1	0.178119		431.692	431.778	431.842	432.215	0.523414		79.1295	0.08611	0.06464	0.37266	0.52341	114.633	1.91055
		58	1.1	0.142917		432.215	432.399	432.484	433.006	0.791179		63.4911	0.18387	0.08488	0.52243	0.79118	75.8361	1.26393
		58	1.1	0.166254		433.04	433.13	433.17	433.959	0.918467		73.8584	0.09028	0.03946	0.78873	0.91847	65.326	1.08877
		58	1.1	0.160465		433.963	434.023	434.134	434.975	1.01237		71.2867	0.06	0.11042	0.84195	1.01237	59.2669	0.987781
		58	1.1	0.161593		434.994	435.086	435.17	435.661	0.667119		71.788	0.09202	0.08398	0.49112	0.66712	89.9388	1.49898
		58	1.1	0.16665		435.64	435.837	435.911	436.715	1.07476		74.0344	0.19707	0.07395	0.80374	1.07476	55.8264	0.93044
		58	1.1	0.160475		436.705	436.848	436.954	437.469	0.763736		71.2912	0.14262	0.10582	0.51529	0.76373	78.5618	1.30936
		58	1.1	0.164544		437.476	437.552	437.63	437.925	0.153923		73.099	0.07571	0.37266	0.29445	0.15392	389.813	6.49688
		58	1.1	0.185839		437.932	438.114	438.191	438.573	0.641047		82.5592	0.18192	0.07726	0.38187	0.64105	93.5964	1.55994
		58	1.1	0.154845		438.568	438.73	438.83	439.388	0.819677		68.7901	0.16176	0.10073	0.55718	0.81967	73.2002	1.22
		58	1.1	0.175404		439.364	439.488	439.527	440.069	0.704484		77.9233	0.12383	0.03955	0.54111	0.70449	85.168	1.41947
		58	1.1	0.157584		440.082	440.19	440.215	440.763	0.681126		70.0068	0.10744	0.02563	0.54806	0.68113	88.0889	1.46815
		58	1.1	0.127693		440.754	440.874	440.92	441.656	0.901761		56.7277	0.11962	0.04601	0.73613	0.90176	66.5366	1.10894
		58	1.1	0.173865		441.638	441.744	441.778	442.254	0.615948		77.2396	0.10639	0.0338	0.47576	0.61595	97.4105	1.62351
		58	1.1	0.11574		442.24	442.337	442.484	443.179	0.938568		51.4175	0.09662	0.14723	0.69472	0.93857	63.927	1.06545
		58	1.1	0.175628		443.216	443.257	443.349	443.883	0.667119		78.0232	0.04165	0.09147	0.534	0.66712	89.9388	1.49898
		58	1.1	0.147222		443.903	444.016	444.067	444.605	0.701604		65.4037	0.1127	0.05061	0.5383	0.70161	85.5176	1.42529
		58	1.1	0.148409		444.608	444.704	444.794	445.622	1.01345		65.931	0.09603	0.08927	0.82815	1.01345	59.2037	0.986729
		58	1.1	0.159579		445.651	445.758	445.792	446.413	0.761989		70.8931	0.10644	0.03473	0.62082	0.76199	78.7412	1.31235
		58	1.1	0.135604		446.422	446.473	446.579	447.149	0.727286		60.2424	0.05097	0.10595	0.57037	0.72729	82.498	1.37497
		58	1.1	0.15072		447.149	447.331	447.366	448.019	0.869555		66.9575	0.18194	0.03505	0.65257	0.86956	69.0004	1.15001
		58	1.1	0.199886		448.026	448.204	448.24	448.838	0.811948		88.7996	0.17795	0.03588	0.59812	0.81195	73.8962	1.2316
		58	1.1	0.134745		448.843	448.987	449.118	449.758	0.914692		59.8607	0.14365	0.13153	0.63952	0.9147	65.5953	1.09325
		58	1.1	0.129827		449.767	449.864	449.983	450.499	0.731312		57.6761	0.09639	0.1191	0.51582	0.73131	82.0446	1.36741
		58	1.1	0.14247		450.507	450.6	450.692	451.336	0.828683		63.2923	0.09256	0.09201	0.64412	0.82869	72.4034	1.20672
		58	1.1	0.154027		451.336	451.529	451.563	452.049	0.713127		68.4268	0.19336	0.03374	0.48602	0.71312	84.1373	1.40229
		58	1.1	0.138567		452.04	452.164	452.27	452.914	0.874156		61.5587	0.12423	0.10581	0.64412	0.87416	68.6373	1.14396
		58	1.1	0.17336		452.909	453.006	453.096	453.632	0.722329		77.0157	0.09689	0.08955	0.53589	0.72233	83.0645	1.38441
		58	1.1	0.117436		453.638	453.747	453.857	454.423	0.784793		52.1713	0.10847	0.11042	0.5659	0.78479	76.4536	1.27423
		58	1.1	0.137262		454.433	454.524	454.557	455.145	0.712029		60.9791	0.09092	0.0322	0.58891	0.71203	84.2661	1.40444
		58	1.1	0.157388		455.172	455.246	455.277	455.808	0.636132		69.9199	0.07394	0.03126	0.53094	0.63614	94.3189	1.57198
		58	1.1	0.154433		455.841	455.953	456.001	456.457	0.615368		68.6071	0.11124	0.04865	0.45548	0.61537	97.5023	1.62504
		58	1.1	0.131116		456.454	456.572	456.673	457.207	0.752661		58.2484	0.11824	0.10073	0.5337	0.75267	79.7162	1.3286
		58	1.1	0.126313		457.16	457.335	457.37	457.754	0.594061		56.1148	0.17539	0.0348	0.38387	0.59406	101	1.68333
		58	1.1	0.14276		457.776	458.04	458.073	458.614	0.838203		63.4215	0.26399	0.03298	0.54124	0.83821	71.5811	1.19302
		58	1.1	0.127721		458.624	458.748	458.776	459.231	0.607308		56.7405	0.12422	0.02761	0.45548	0.60731	98.7963	1.64661
		58	1.1	0.141771		459.25	459.278	459.397	459.916	0.666819		62.9822	0.02879	0.11814	0.51989	0.66682	89.9793	1.49966
		58	1.1	0.125914		459.939	460.045	460.114	460.653	0.713849		55.9374	0.10654	0.06901	0.5383	0.71385	84.0513	1.40085
		58	1.2	0.106224		640.144	640.21	640.306	640.609	0.464683		47.1901	0.06582	0.09521	0.30365	0.46468	129.121	2.15202
		58	1.2	0.0797962		640.64	640.74	640.846	641.253	0.613283		35.4496	0.10028	0.10582	0.40718	0.61328	97.8346	1.63058
		58	1.2	0.0722906		641.251	641.341	641.382	641.718	0.467336		32.1152	0.09006	0.04141	0.33586	0.46733	128.389	2.13982
		58	1.2	0.0767218		641.735	641.856	642.003	642.302	0.567439		34.0838	0.12116	0.14722	0.29906	0.56744	105.738	1.7623
		58	1.2	0.0869855		642.311	642.431	642.472	642.822	0.510963		38.6435	0.11989	0.0408	0.35027	0.51096	117.426	1.9571
		58	1.2	0.0805506		642.837	642.883	642.987	643.37	0.532625		35.7848	0.04565	0.10477	0.38221	0.53263	112.649	1.87748
		58	1.2	0.0787224		643.375	643.475	643.535	644.179	0.804		34.9726	0.10008	0.05981	0.64411	0.804	74.6269	1.24378
		58	1.2	0.0960843		644.083	644.284	644.318	644.699	0.616367		42.6856	0.20084	0.03427	0.38125	0.61636	97.3457	1.62243
		58	1.2	0.0843564		644.704	644.994	645.09	645.426	0.722544		37.4755	0.29007	0.09661	0.33586	0.72254	83.0404	1.38401
		58	1.2	0.0866242		645.407	645.514	645.596	645.932	0.525351		38.4829	0.10668	0.08281	0.33586	0.52535	114.21	1.90349
		58	1.2	0.0910057		645.95	646.044	646.101	646.438	0.488377		40.4295	0.09373	0.05722	0.33742	0.48837	122.858	2.04763
		58	1.2	0.0654903		646.438	646.53	646.607	647.083	0.644402		29.0942	0.0923	0.07663	0.47547	0.6444	93.1099	1.55183
		58	1.2	0.0838476		647.082	647.28	647.501	647.883	0.800659		37.2495	0.19796	0.22083	0.38187	0.80066	74.9382	1.24897
		58	1.2	0.128573		647.869	648.019	648.057	648.403	0.533695		57.1186	0.14988	0.03768	0.34614	0.5337	112.423	1.87371
		58	1.2	0.0896443		648.392	648.527	648.558	648.854	0.461884		39.8247	0.13523	0.03113	0.29553	0.46189	129.901	2.16502
		58	1.2	0.108418		648.868	648.997	649.102	649.392	0.524458		48.1648	0.12886	0.10575	0.28985	0.52446	114.403	1.90672
		58	1.2	0.065068		649.384	649.516	649.553	650.239	0.854985		28.9066	0.13265	0.03681	0.68552	0.85498	70.1771	1.16962
		58	1.2	0.0784803		650.276	650.46	650.494	650.864	0.588643		34.865	0.18377	0.03434	0.37054	0.58865	101.928	1.6988
		58	1.2	0.0989182		650.878	650.987	651.024	651.393	0.515707		43.9446	0.1091	0.03727	0.36934	0.51571	116.344	1.93907
		58	1.2	0.0656612		651.403	651.536	651.596	651.992	0.588976		29.1701	0.13349	0.05982	0.39567	0.58898	101.871	1.69785
		58	1.2	0.0722829		651.992	652.061	652.143	652.502	0.510077		32.1118	0.0684	0.08281	0.35887	0.51008	117.629	1.96048
		58	1.2	0.0750236		652.491	652.594	652.673	653.073	0.581655		33.3294	0.10317	0.07822	0.40027	0.58166	103.153	1.71922
		58	1.2	0.0911224		653.041	653.114	653.197	653.56	0.51899		40.4813	0.07271	0.08281	0.36347	0.51899	115.609	1.92682
		58	1.2	0.0819033		653.56	653.648	653.712	654.011	0.451487		36.3857	0.08802	0.06441	0.29906	0.45149	132.893	2.21489
		58	1.2	0.0949834		653.873	653.965	654.205	654.605	0.731531		42.1966	0.09202	0.23924	0.40027	0.73153	82.0199	1.367
		58	1.2	0.0767336		654.462	654.678	654.807	655.106	0.643994		34.089	0.21612	0.12882	0.29905	0.64399	93.1691	1.55282
		58	1.2	0.092603		655.139	655.231	655.285	656.073	0.933705		41.1391	0.09175	0.05398	0.78797	0.9337	64.2605	1.07101
		58	1.2	0.0799758		656.082	656.17	656.236	656.514	0.432477		35.5294	0.08789	0.06604	0.27854	0.43247	138.738	2.3123
		58	1.2	0.0785919		656.488	656.694	656.827	657.034	0.54625		34.9146	0.20579	0.13342	0.20704	0.54625	109.84	1.83066
		58	1.2	0.0924679		657.013	657.218	657.269	657.632	0.619309		41.079	0.20524	0.05061	0.36346	0.61931	96.882	1.6147
		58	1.2	0.0910344		657.609	657.674	657.811	658.161	0.552099		40.4422	0.06468	0.13702	0.3504	0.5521	108.676	1.81127
		58	1.2	0.073999		658.091	658.309	658.41	658.704	0.612803		32.8742	0.21713	0.10122	0.29445	0.6128	97.9112	1.63185
		58	1.2	0.0820916		658.707	658.792	658.828	659.127	0.42032		36.4694	0.08446	0.03603	0.29983	0.42032	142.748	2.37914
		58	1.2	0.0847904		659.132	659.265	659.394	659.767	0.634756		37.6683	0.13264	0.12945	0.37266	0.63475	94.5254	1.57542
		58	1.2	0.0734171		659.754	659.795	659.87	660.742	0.988794		32.6157	0.04103	0.07533	0.87244	0.9888	60.6796	1.01133
		58	1.2	0.0817528		660.749	660.848	660.875	661.106	0.356607		36.3188	0.09896	0.02656	0.23108	0.3566	168.256	2.80426
		58	1.2	0.0912457		661.083	661.367	661.4	661.686	0.602959		40.5361	0.28455	0.03297	0.28544	0.60296	99.5091	1.65848
		58	1.2	0.0814488		661.68	661.755	661.868	662.21	0.530306		36.1838	0.07483	0.11306	0.34242	0.53031	113.141	1.88569
		58	1.2	0.0922263		662.226	662.338	662.382	662.739	0.513259		40.9717	0.11242	0.04338	0.35745	0.51325	116.902	1.94837
		58	1.2	0.0754817		662.737	662.854	662.946	663.241	0.503144		33.5329	0.11668	0.09201	0.29445	0.50314	119.251	1.98752
		58	1.2	0.0845667		663.243	663.317	663.443	663.788	0.545316		37.5689	0.07465	0.1256	0.34506	0.54531	110.029	1.83382
		58	1.2	0.0735532		663.794	663.871	663.908	664.308	0.514291		32.6762	0.07722	0.03701	0.40006	0.51429	116.666	1.94443
		58	1.2	0.0834873		664.294	664.355	664.439	664.832	0.538316		37.0894	0.06077	0.08361	0.39394	0.53832	111.458	1.85763
		58	1.2	0.0724293		664.841	664.901	665.035	665.403	0.561866		32.1769	0.06038	0.13342	0.36807	0.56187	106.786	1.77977
		58	1.2	0.083473		665.386	665.434	665.569	665.918	0.532644		37.083	0.04872	0.13426	0.34966	0.53264	112.646	1.87744
		58	1.2	0.0805808		665.92	665.943	666.144	666.447	0.527807		35.7982	0.02335	0.2008	0.30366	0.52781	113.677	1.89462
		58	1.2	0.0758732		666.447	666.641	666.669	666.963	0.515292		33.7068	0.19323	0.02791	0.29415	0.51529	116.439	1.94065
		58	1.2	0.0944588		666.961	667.087	667.193	667.496	0.535822		41.9635	0.12635	0.10582	0.30365	0.53582	111.978	1.8663
		58	1.2	0.0789522		667.477	667.561	667.637	668.016	0.538783		35.0747	0.08331	0.07591	0.37957	0.53879	111.361	1.85601
		58	1.2	0.0757632		668.025	668.15	668.26	668.449	0.423922		33.6579	0.12487	0.11042	0.18863	0.42392	141.536	2.35894
		58	1.2	0.0898301		668.371	668.483	668.775	669.042	0.671608		39.9072	0.11217	0.29259	0.26685	0.67161	89.3376	1.48896
		58	1.2	0.0739171		669.055	669.162	669.245	669.525	0.470008		32.8378	0.10654	0.08282	0.28065	0.47001	127.657	2.12761
		58	1.2	0.0669602		669.555	669.682	669.732	670.266	0.710836		29.7472	0.12653	0.05061	0.5337	0.71084	84.4072	1.40679
		58	1.3	0.0995021		955.646	955.765	955.816	956.258	0.611909		44.204	0.11953	0.0507	0.44168	0.61191	98.0536	1.63423
		58	1.3	0.0711186		956.261	956.387	956.451	956.87	0.608738		31.5946	0.12565	0.06441	0.41868	0.60874	98.5642	1.64274
		58	1.3	0.085622		956.875	956.944	957.017	957.472	0.596939		38.0378	0.06857	0.07313	0.45524	0.59694	100.513	1.67521
		58	1.3	0.0724109		957.459	957.569	957.604	958.001	0.54228		32.1687	0.1098	0.03468	0.3978	0.54228	110.644	1.84407
		58	1.3	0.104106		957.997	958.066	958.119	958.466	0.469284		46.2492	0.06901	0.05285	0.34742	0.46928	127.855	2.13092
		58	1.3	0.0948514		958.471	958.646	958.706	959.124	0.653317		42.1379	0.17483	0.06015	0.41833	0.65331	91.84	1.53067
		58	1.3	0.0978306		959.106	959.188	959.269	959.695	0.588905		43.4614	0.08281	0.08064	0.42545	0.5889	101.885	1.69808
		58	1.3	0.0939573		959.708	959.796	959.875	960.297	0.589022		41.7407	0.08753	0.07973	0.42176	0.58902	101.864	1.69774
		58	1.3	0.103271		960.302	960.414	960.472	960.84	0.538384		45.8781	0.1125	0.05782	0.36807	0.53839	111.443	1.85739
		58	1.3	0.098869		960.852	960.914	960.999	961.493	0.641087		43.9228	0.06138	0.08574	0.49397	0.64109	93.5906	1.55984
		58	1.3	0.106951		961.498	961.613	961.652	962.119	0.621111		47.5134	0.11502	0.03896	0.46713	0.62111	96.6012	1.61002
		58	1.3	0.110331		962.124	962.27	962.354	962.731	0.607308		49.0147	0.14646	0.08358	0.37727	0.60731	98.7963	1.64661
		58	1.3	0.107545		962.732	962.853	962.886	963.352	0.620659		47.7771	0.12162	0.03278	0.46626	0.62066	96.6713	1.61119
		58	1.3	0.0956211		963.353	963.435	963.532	964.028	0.675766		42.4799	0.0825	0.09638	0.49689	0.67577	88.7876	1.47979
		58	1.3	0.0830999		964.032	964.065	964.122	964.567	0.534752		36.9173	0.03326	0.05676	0.44473	0.53475	112.202	1.87003
		58	1.3	0.0804876		964.594	964.624	964.7	965.11	0.515685		35.7568	0.02994	0.07612	0.40962	0.51568	116.351	1.93919
		58	1.3	0.075128		965.13	965.22	965.289	965.722	0.591662		33.3758	0.09017	0.06901	0.43248	0.59166	101.41	1.69016
		58	1.3	0.0831787		965.733	965.772	965.97	966.32	0.586441		36.9523	0.03894	0.19783	0.34967	0.58644	102.312	1.7052
		58	1.3	0.100535		966.278	966.405	966.432	966.835	0.556909		44.6628	0.12686	0.02721	0.40284	0.55691	107.737	1.79562
		58	1.3	0.093425		966.846	966.886	966.965	967.428	0.582721		41.5042	0.03996	0.07927	0.46349	0.58272	102.965	1.71609
		58	1.3	0.0881294		967.433	967.487	967.566	968.063	0.63053		39.1516	0.05428	0.07866	0.49759	0.63053	95.158	1.58597
		58	1.3	0.0743399		968.082	968.197	968.247	968.712	0.63029		33.0256	0.115	0.05061	0.46468	0.63029	95.1943	1.58657
		58	1.3	0.0784926		968.708	968.754	968.85	969.324	0.61651		34.8705	0.04601	0.0967	0.4738	0.61651	97.322	1.62203
		58	1.3	0.0891622		969.323	969.363	969.419	969.913	0.590276		39.6105	0.03993	0.05657	0.49378	0.59028	101.647	1.69411
		58	1.3	0.0748143		969.906	969.977	970.033	970.433	0.526511		33.2364	0.07103	0.05521	0.40027	0.52651	113.958	1.8993
		58	1.3	0.0887205		970.432	970.465	970.598	970.976	0.543914		39.4143	0.03323	0.13342	0.37727	0.54392	110.31	1.83851
		58	1.3	0.090369		970.874	970.994	971.174	971.947	1.07213		40.1466	0.11976	0.17943	0.77294	1.07213	55.9634	0.932723
		58	1.3	0.0725301		971.96	972.052	972.14	972.54	0.579775		32.2216	0.09209	0.08742	0.40027	0.57978	103.488	1.72479
		58	1.3	0.072828		972.54	972.669	972.71	973.161	0.621111		32.354	0.12882	0.04141	0.45088	0.62111	96.6012	1.61002
		58	1.3	0.0819069		973.163	973.244	973.312	973.833	0.670204		36.3873	0.0813	0.06783	0.52108	0.67021	89.5242	1.49207
		58	1.3	0.0785075		973.834	973.883	973.94	974.344	0.509727		34.8771	0.04965	0.05652	0.40356	0.50973	117.709	1.96182
		58	1.3	0.0878637		974.346	974.408	974.511	974.942	0.595334		39.0336	0.06164	0.10283	0.43087	0.59534	100.783	1.67971
		58	1.3	0.0968377		974.926	975.026	975.057	975.54	0.61385		43.0203	0.10044	0.03026	0.48315	0.61385	97.7437	1.62906
		58	1.3	0.081828		975.535	975.669	975.697	976.156	0.621111		36.3523	0.13391	0.02845	0.45875	0.62111	96.6012	1.61002
		58	1.3	0.0806514		976.155	976.271	976.301	976.662	0.507607		35.8295	0.11653	0.02996	0.36111	0.5076	118.203	1.97006
		58	1.3	0.105737		976.657	976.77	976.826	977.279	0.621843		46.9741	0.11257	0.05593	0.45334	0.62184	96.4878	1.60813
		58	1.3	0.0831966		977.283	977.389	977.495	977.932	0.648716		36.9603	0.10582	0.10582	0.43708	0.64872	92.4898	1.5415
		58	1.3	0.0871682		977.926	978.018	978.089	978.581	0.655121		38.7246	0.09223	0.07064	0.49226	0.65513	91.5849	1.52641
		58	1.3	0.0787071		978.558	978.641	978.671	979.078	0.5202		34.9658	0.08313	0.03017	0.4069	0.5202	115.34	1.92234
		58	1.3	0.083041		979.068	979.125	979.162	979.667	0.598469		36.8911	0.05645	0.03729	0.50473	0.59847	100.256	1.67093
		58	1.3	0.0620817		979.695	979.731	979.819	980.325	0.629319		27.5799	0.03581	0.08742	0.50609	0.62932	95.341	1.58902
		58	1.3	0.0698278		980.304	980.394	980.486	980.946	0.641521		31.0211	0.08942	0.0925	0.4596	0.64152	93.5279	1.5588
		58	1.3	0.0739668		980.936	981.052	981.13	981.59	0.653706		32.8599	0.11541	0.07821	0.46008	0.6537	91.7852	1.52975
		58	1.3	0.101386		981.355	981.483	981.582	982.211	0.855753		45.0407	0.12737	0.09936	0.62902	0.85575	70.1139	1.16857
		58	1.3	0.0805091		982.218	982.312	982.446	982.814	0.595511		35.7663	0.09402	0.13343	0.36806	0.59551	100.754	1.67923
		58	1.3	0.0835344		982.822	982.935	982.964	983.472	0.64968		37.1103	0.11323	0.02889	0.50756	0.64968	92.3532	1.53922
		58	1.3	0.0746613		983.482	983.596	983.646	984.102	0.620059		33.1684	0.11397	0.05061	0.45548	0.62006	96.7648	1.61275
		58	1.3	0.0803152		984.033	984.212	984.337	984.741	0.708839		35.6802	0.17974	0.12422	0.40488	0.70884	84.6453	1.41076
		58	1.3	0.0791175		984.748	984.921	984.952	985.353	0.604818		35.1481	0.17234	0.03139	0.40108	0.60481	99.2047	1.65341
		58	1.4	0.15399		1200.46	1200.52	1200.8	1200.9	0.437078		68.4102	0.0506	0.2885	0.098	0.4371	137.268	2.28781
		58	1.4	0.186589		1200.88	1201.07	1201.16	1201.62	0.739362		82.8925	0.193	0.0841	0.4623	0.7394	81.1469	1.35245
		58	1.4	0.190352		1201.62	1201.68	1202.31	1202.46	0.834293		84.5643	0.0567	0.6295	0.148	0.8342	71.9252	1.19875
		58	1.4	0.194504		1202.4	1202.62	1202.69	1203.25	0.845506		86.409	0.216	0.0682	0.5613	0.8455	70.9639	1.18273
		58	1.4	0.164039		1203.25	1203.44	1203.8	1203.88	0.632334		72.8746	0.1879	0.3652	0.0792	0.6323	94.8917	1.58153
		58	1.4	0.204629		1203.88	1204.06	1204.3	1205.68	1.79623		90.907	0.1814	0.2392	1.3756	1.7962	33.4039	0.556731
		58	1.4	0.204756		1205.67	1205.8	1206.25	1207.31	1.63498		90.9634	0.1279	0.4535	1.0536	1.635	36.6972	0.611621
		58	1.4	0.192265		1207.28	1207.44	1207.53	1208.66	1.37879		85.4143	0.1551	0.0965	1.1272	1.3788	43.5161	0.725268
		58	1.4	0.224206		1208.66	1208.83	1208.93	1210.25	1.58971		99.6041	0.1778	0.1007	1.3112	1.5897	37.743	0.62905
		58	1.4	0.155466		1210.23	1210.46	1210.63	1211.1	0.872138		69.0659	0.2306	0.1793	0.4622	0.8721	68.7994	1.14666
		58	1.4	0.152712		1211.1	1211.24	1211.31	1212.75	1.65255		67.8427	0.1343	0.0714	1.4469	1.6526	36.3064	0.605107
		58	1.4	0.168289		1212.77	1213.16	1213.33	1213.69	0.924765		74.7629	0.3924	0.1665	0.3659	0.9248	64.8789	1.08131
		58	1.4	0.13127		1213.73	1213.9	1214.01	1214.4	0.6627		58.3171	0.1704	0.1058	0.3865	0.6627	90.5387	1.50898
		58	1.4	0.0920032		1214.18	1214.23	1214.31	1214.45	0.271448		40.8726	0.0461	0.0874	0.138	0.2715	220.994	3.68324
		58	1.4	0.14165		1214.44	1214.53	1214.69	1214.94	0.496889		62.9281	0.092	0.1518	0.2531	0.4969	120.749	2.01248
		58	1.4	0.192451		1215.18	1215.25	1215.45	1215.97	0.786797		85.4968	0.0644	0.1986	0.5238	0.7868	76.2583	1.27097
		58	1.4	0.156644		1215.95	1216.02	1216.19	1216.88	0.929366		69.5896	0.0646	0.1733	0.6914	0.9293	64.5647	1.07608
		58	1.4	0.136879		1216.89	1217.06	1217.13	1217.64	0.754432		60.8088	0.1656	0.0712	0.5177	0.7545	79.5229	1.32538
		58	1.4	0.104506		1217.41	1217.5	1217.54	1217.65	0.243844		46.427	0.092	0.0389	0.113	0.2439	246.002	4.10004
		58	1.4	0.14954		1217.65	1217.83	1217.9	1218.22	0.566569		66.4335	0.1801	0.0708	0.3157	0.5666	105.895	1.76491
		58	1.4	0.115198		1218.21	1218.29	1218.33	1218.54	0.33586		51.1767	0.0828	0.046	0.207	0.3358	178.678	2.97796
		58	1.4	0.129792		1218.55	1218.58	1218.66	1219	0.451454		57.6602	0.0299	0.0828	0.3388	0.4515	132.89	2.21484
		58	1.4	0.0878765		1219.01	1219.1	1219.2	1219.32	0.313235		39.0393	0.097	0.0966	0.1197	0.3133	191.51	3.19183
		58	1.4	0.119819		1219.32	1219.44	1219.51	1220.21	0.896251		53.2297	0.1233	0.0688	0.7041	0.8962	66.9493	1.11582
		58	1.4	0.132432		1220.22	1220.33	1220.42	1221.04	0.822106		58.833	0.1089	0.0913	0.6219	0.8221	72.9838	1.2164
		58	1.4	0.200271		1221.04	1221.21	1221.33	1221.74	0.698501		88.971	0.1694	0.1167	0.4124	0.6985	85.8984	1.43164
		58	1.4	0.229297		1221.68	1222.07	1222.26	1222.86	1.17789		101.866	0.3919	0.1889	0.5971	1.1779	50.9381	0.848969
		58	1.4	0.196821		1222.86	1222.94	1223.3	1223.82	0.961572		87.4381	0.0844	0.354	0.5232	0.9616	62.396	1.03993
		58	1.4	0.194949		1223.83	1223.89	1224.24	1225.42	1.59849		86.6066	0.0651	0.3509	1.1824	1.5984	37.5375	0.625626
		58	1.4	0.19114		1225.45	1225.56	1225.7	1226.28	0.830151		84.9145	0.1134	0.1461	0.5706	0.8301	72.2804	1.20467
		58	1.4	0.188977		1226.32	1226.4	1226.66	1228.04	1.72043		83.9532	0.0828	0.2622	1.3754	1.7204	34.8756	0.58126
		58	1.4	0.171699		1228.06	1228.18	1228.27	1229.49	1.43151		76.2776	0.1234	0.0962	1.2119	1.4315	41.9141	0.698568
		58	1.4	0.236101		1229.48	1229.66	1229.81	1230.94	1.45979		104.888	0.176	0.152	1.1318	1.4598	41.1015	0.685025
		58	1.5	0.21391		1601.87	1602.01	1602.09	1603.36	1.49288		95.0297	0.1411	0.0774	1.2744	1.4929	40.1902	0.669837
		58	1.5	0.181381		1603.66	1603.88	1604.05	1605.36	1.69499		80.579	0.2181	0.1702	1.3067	1.695	35.3982	0.589971
		58	1.5	0.281982		1605.37	1605.56	1605.7	1608.39	3.01814		125.271	0.1901	0.1319	2.6961	3.0181	19.8801	0.331334
		58	1.5	0.231427		1608.41	1608.62	1608.76	1609.92	1.51367		102.812	0.211	0.1479	1.1548	1.5137	39.638	0.660633
		58	1.5	0.231293		1609.94	1610.09	1610.25	1611.57	1.63104		102.752	0.1562	0.159	1.3159	1.6311	36.785	0.613083
		58	1.5	0.193603		1611.56	1611.68	1611.72	1612.73	1.16401		86.0086	0.115	0.046	1.003	1.164	51.5464	0.859107
		58	1.5	0.24847		1612.76	1612.84	1612.89	1614.07	1.31691		110.383	0.0846	0.0466	1.1857	1.3169	45.5615	0.759359
		58	1.5	0.23338		1614.11	1614.24	1614.29	1615.63	1.51445		103.679	0.1296	0.0506	1.3342	1.5144	39.6197	0.660328
		58	1.5	0.23338		1614.1	1614.24	1614.27	1615.76	1.6655		103.679	0.1473	0.0218	1.4964	1.6655	36.0252	0.60042
		58	1.5	0.247619		1615.8	1615.96	1616.04	1617.33	1.53524		110.005	0.1634	0.0769	1.2949	1.5352	39.0829	0.651381
		58	1.5	0.299114		1617.35	1617.6	1617.87	1618.96	1.60085		132.882	0.2422	0.2775	1.0812	1.6009	37.4789	0.624649
		58	1.5	0.265797		1618.94	1619.35	1619.39	1624.2	5.25874		118.081	0.4101	0.0386	4.81	5.2587	11.4097	0.190161
		58	1.5	0.306992		1624.21	1624.43	1624.57	1625.57	1.36184		136.382	0.2161	0.1444	1.0014	1.3619	44.0561	0.734268
		58	1.5	0.265345		1625.57	1625.76	1626.06	1627.6	2.03311		117.88	0.1893	0.298	1.5458	2.0331	29.5116	0.49186
		58	1.5	0.249045		1627.64	1627.84	1628.02	1629.06	1.42062		110.639	0.204	0.1768	1.0398	1.4206	42.2357	0.703928
		58	1.5	0.214242		1629.11	1629.27	1629.32	1630.73	1.61767		95.1773	0.1546	0.0498	1.4133	1.6177	37.0897	0.618162
		58	1.6	0.434459		1680.04	1680.35	1680.42	1681.17	1.13346		193.009	0.3143	0.0629	0.7563	1.1335	52.9334	0.882223
		58	1.6	0.460083		1681.15	1681.42	1681.53	1682.15	0.997036		204.393	0.2739	0.1102	0.613	0.9971	60.1745	1.00291
		58	1.6	0.378665		1682.16	1682.32	1682.4	1683.05	0.891495		168.223	0.1601	0.0846	0.6468	0.8915	67.3023	1.1217
		58	1.6	0.490594		1683.06	1683.32	1683.4	1684.06	0.995059		217.947	0.2611	0.0785	0.6554	0.995	60.3015	1.00503
		58	1.6	0.472579		1684.1	1684.3	1684.37	1685.08	0.9807		209.944	0.1992	0.0669	0.7146	0.9807	61.1808	1.01968
		58	1.6	0.482747		1685.09	1685.37	1685.41	1686.19	1.10468		214.461	0.2789	0.0404	0.7854	1.1047	54.3134	0.905223
		58	1.6	0.401171		1686.14	1686.38	1686.41	1687.12	0.981832		178.221	0.2379	0.0341	0.7099	0.9819	61.106	1.01843
		58	1.6	0.462369		1687.06	1687.32	1687.43	1688.18	1.12439		205.408	0.2561	0.1181	0.7502	1.1244	53.3618	0.889363
		58	1.6	0.435479		1688.19	1688.39	1688.47	1689.2	1.01033		193.462	0.2007	0.088	0.7216	1.0103	59.3883	0.989805
		58	1.6	0.44916		1689.17	1689.46	1689.51	1690.27	1.09852		199.54	0.2836	0.0478	0.7671	1.0985	54.6199	0.910332
		58	1.6	0.44756		1690.27	1690.39	1690.5	1691.23	0.962924		198.829	0.1197	0.1055	0.7377	0.9629	62.3118	1.03853
		58	1.6	0.440659		1691.28	1691.51	1691.54	1692.26	0.989177		195.764	0.2293	0.0358	0.7241	0.9892	60.6551	1.01092
		58	1.6	0.361588		1692.29	1692.47	1692.66	1693.27	0.978187		160.636	0.1842	0.1821	0.6119	0.9782	61.3371	1.02229
		58	1.6	0.423083		1693.29	1693.55	1693.6	1694.22	0.925454		187.955	0.2557	0.0544	0.6154	0.9255	64.8298	1.0805
		58	1.6	0.439684		1694.22	1694.51	1694.61	1695.48	1.26066		195.33	0.2981	0.1005	0.8621	1.2607	47.5926	0.79321
		58	1.6	0.451637		1695.43	1695.53	1695.67	1696.47	1.03866		200.641	0.0942	0.1395	0.8049	1.0386	57.7701	0.962835
		58	1.6	0.433959		1696.48	1696.62	1696.69	1697.27	0.790515		192.787	0.1406	0.076	0.5739	0.7905	75.9013	1.26502
		58	1.6	0.398728		1697.24	1697.56	1697.77	1698.38	1.14362		177.136	0.3208	0.2159	0.6069	1.1436	52.4659	0.874432
		58	1.6	0.420645		1698.38	1698.61	1698.66	1699.3	0.924765		186.872	0.2267	0.0526	0.6454	0.9247	64.8859	1.08143
		58	1.6	0.39855		1699.31	1699.64	1699.72	1700.45	1.13298		177.057	0.3284	0.0828	0.7217	1.1329	52.9614	0.88269
		58	1.6	0.39751		1700.44	1700.64	1700.79	1701.4	0.960043		176.594	0.1937	0.159	0.6073	0.96	62.5	1.04167
		58	1.6	0.391034		1701.39	1701.6	1701.71	1702.48	1.09039		173.717	0.2124	0.1064	0.7716	1.0904	55.0257	0.917095
		58	1.6	0.399442		1702.41	1702.63	1702.73	1703.52	1.10395		177.453	0.2114	0.0995	0.7931	1.104	54.3478	0.905797
		58	1.6	0.408896		1703.51	1703.59	1703.73	1704.48	0.975406		181.653	0.0855	0.136	0.7539	0.9754	61.5132	1.02522
		58	1.6	0.420844		1704.49	1704.71	1704.81	1705.46	0.966172		186.961	0.2245	0.0947	0.6469	0.9661	62.1054	1.03509
		58	1.6	0.420179		1705.51	1705.77	1705.85	1706.55	1.03508		186.665	0.2613	0.0743	0.6994	1.035	57.971	0.966184
		58	1.6	0.442487		1706.55	1706.84	1706.9	1707.57	1.0196		196.576	0.2913	0.056	0.6723	1.0196	58.8466	0.980777
		58	1.6	0.420736		1707.58	1707.89	1707.98	1708.61	1.03183		186.913	0.3119	0.097	0.6229	1.0318	58.1508	0.96918
		58	1.6	0.397482		1708.61	1708.88	1708.92	1709.68	1.0675		176.582	0.272	0.04	0.7555	1.0675	56.2061	0.936768
		58	1.6	0.364914		1709.66	1709.95	1710.03	1710.68	1.01453		162.114	0.2844	0.0809	0.6493	1.0146	59.1366	0.98561
		58	1.7	0.320945		1870.67	1870.75	1870.86	1872.13	1.46542		142.58	0.084	0.107	1.2744	1.4654	40.9445	0.682408
		58	1.7	0.351401		1872.23	1872.41	1872.73	1873.95	1.72471		156.11	0.1802	0.3195	1.225	1.7247	34.7887	0.579811
		58	1.7	0.324455		1873.95	1874.17	1874.3	1875.24	1.29283		144.14	0.2187	0.131	0.9431	1.2928	46.4109	0.773515
		58	1.7	0.275638		1875.26	1875.36	1875.49	1876.07	0.811115		122.452	0.1023	0.1337	0.5751	0.8111	73.9736	1.23289
		58	1.7	0.218272		1876.07	1876.26	1876.39	1877.8	1.73093		96.9676	0.1864	0.1275	1.417	1.7309	34.664	0.577734
		58	1.7	0.220444		1878.01	1878.06	1878.19	1879.96	1.95535		97.9325	0.0502	0.1339	1.7713	1.9554	30.6843	0.511404
		58	1.7	0.247181		1879.99	1880.05	1880.21	1881.34	1.35038		109.811	0.0685	0.1592	1.1226	1.3503	44.4346	0.740576
		58	1.7	0.276807		1881.37	1881.45	1881.55	1882.23	0.863248		122.972	0.0801	0.1007	0.6825	0.8633	69.5008	1.15835
		58	1.7	0.228736		1882.14	1882.24	1882.51	1884.21	2.07497		101.617	0.1049	0.2677	1.7023	2.0749	28.9171	0.481951
		58	1.7	0.185374		1884.21	1884.46	1884.54	1885.95	1.74371		82.3527	0.2485	0.0828	1.4125	1.7438	34.4076	0.57346
		58	1.7	0.254578		1885.97	1886.07	1886.41	1887.29	1.32044		113.097	0.0963	0.3499	0.8742	1.3204	45.4408	0.757346
		58	1.7	0.209183		1886.63	1886.85	1887.14	1888.41	1.78052		92.9299	0.2196	0.2911	1.2698	1.7805	33.6984	0.56164
		58	1.7	0.216027		1887.28	1887.64	1887.79	1888.4	1.1226		95.9703	0.3589	0.1518	0.6119	1.1226	53.4474	0.890789
		58	1.7	0.203337		1890.34	1890.4	1890.81	1891.56	1.21922		90.3329	0.0582	0.4111	0.75	1.2193	49.2086	0.820143
		58	1.7	0.207521		1894.48	1894.83	1894.93	1896.26	1.77592		92.1917	0.3496	0.0921	1.3342	1.7759	33.7857	0.563095
		58	1.7	0.228974		1896.22	1896.33	1896.66	1897.75	1.52747		101.722	0.1087	0.333	1.0858	1.5275	39.2799	0.654664
	vagotomy	62	1	0.373784		382.185	382.277	382.314	383.189	1.00397		92.3708	0.09189	0.03763	0.87445	1.00397	59.7627	0.996046	62	1	73.5762	0.100594	0.063736	0.465632	0.629963	104.568	1.74281		14.082	0.0270682	0.0234394	0.19999	0.201075	32.2887	0.538145
		62	1	0.340542		383.214	383.289	383.347	383.821	0.607573		84.1559	0.07522	0.05806	0.47429	0.60757	98.7541	1.6459	62	1.1	62.6752	0.123072	0.0672609	0.659485	0.849818	75.0926	1.25154		6.59767	0.0255256	0.0272361	0.220735	0.226867	18.3675	0.306125
		62	1	0.216675		383.853	383.875	383.975	384.286	0.432066		53.5455	0.02178	0.09938	0.3109	0.43206	138.87	2.31449	62	1.2	69.0992	0.0998117	0.0834167	1.15644	1.33967	51.2995	0.854991		13.1578	0.0294149	0.0267355	0.54725	0.546117	18.0146	0.300243
		62	1	0.314023		384.286	384.39	384.435	384.901	0.615107		77.6024	0.10467	0.04518	0.46526	0.61511	97.5435	1.62573	62	1.3	91.6145	0.115882	0.0602641	0.610479	0.786626	82.9377	1.38229		21.7995	0.0319005	0.0280493	0.269932	0.278754	22.103	0.368384
		62	1	0.376164		384.929	385.017	385.057	385.687	0.75716		92.9589	0.08792	0.0395	0.62974	0.75716	79.2435	1.32072	62	1.4	251.192	0.369406	0.100494	1.33618	1.80608	33.2723	0.554539		12.7053	0.043754	0.037443	0.0642377	0.0718071	1.37626	0.0229377
		62	1	0.275372		385.723	385.84	385.922	386.296	0.573676		68.0509	0.11744	0.08131	0.37493	0.57368	104.588	1.74313	62	1.5	264.137	0.222267	0.2054	1.54141	1.96908	30.5521	0.509202		13.9437	0.048184	0.04572	0.105642	0.106076	1.6136	0.0268934
		62	1	0.359242		386.31	386.46	386.522	386.997	0.686605		88.7772	0.14987	0.06243	0.4743	0.6866	87.3871	1.45645	62	1.6	370.169	0.206471	0.228629	1.26828	1.70338	35.4578	0.590963		24.2101	0.063832	0.0633163	0.160942	0.157287	2.71308	0.045218
		62	1	0.306924		386.988	387.132	387.161	387.662	0.674701		75.848	0.14455	0.02926	0.50089	0.6747	88.9284	1.48214	62	1.7	344.922	0.192439	0.194656	1.27041	1.65751	36.6422	0.610704		30.3356	0.0542384	0.0486226	0.197588	0.202781	3.85769	0.0642949
		62	1	0.349987		387.662	387.762	387.796	388.13	0.467806		86.4901	0.1002	0.03362	0.33398	0.4678	128.26	2.13767
		62	1	0.22879		388.13	388.201	388.229	389.129	0.998616		56.5393	0.07055	0.02858	0.89949	0.99862	60.0829	1.00138
		62	1	0.376212		389.166	389.244	389.309	389.806	0.640333		92.9709	0.07813	0.06495	0.49725	0.64033	93.7017	1.56169
		62	1	0.272282		389.827	389.901	389.935	390.19	0.363507		67.2872	0.07441	0.03344	0.25566	0.36351	165.057	2.75096
		62	1	0.219565		390.181	390.267	390.371	390.601	0.420094		54.2596	0.08583	0.10389	0.23038	0.4201	142.823	2.38039
		62	1	0.346454		390.592	390.726	390.809	391.225	0.632399		85.6169	0.1334	0.08342	0.41558	0.6324	94.8767	1.58128
		62	1	0.328557		391.288	391.37	391.409	392.34	1.05247		81.194	0.08244	0.03884	0.93119	1.05247	57.0088	0.950146
		62	1	0.358591		392.389	392.478	392.527	392.991	0.602194		88.6163	0.08929	0.04881	0.46409	0.60219	99.6363	1.66061
		62	1	0.275164		392.996	393.062	393.14	393.601	0.604631		67.9996	0.06629	0.0776	0.46075	0.60464	99.2326	1.65388
		62	1	0.238117		393.648	393.714	393.759	394.03	0.381713		58.8444	0.06551	0.04517	0.27103	0.38171	157.187	2.61979
		62	1	0.262866		394.048	394.111	394.192	394.635	0.587228		64.9603	0.06324	0.08131	0.44268	0.58723	102.175	1.70291
		62	1	0.339422		394.663	394.756	394.789	395.218	0.554382		83.879	0.09285	0.03318	0.42835	0.55438	108.229	1.80382
		62	1	0.234423		395.222	395.331	395.412	395.701	0.478816		57.9314	0.10841	0.08131	0.28909	0.47881	125.311	2.08851
		62	1	0.284282		395.706	395.816	395.904	396.306	0.600779		70.2528	0.1107	0.08805	0.40203	0.60078	99.8702	1.6645
		62	1	0.282084		396.32	396.417	396.476	396.772	0.451714		69.7095	0.09686	0.05943	0.29542	0.45171	132.829	2.21381
		62	1	0.240306		396.802	396.862	396.939	397.156	0.353871		59.3853	0.06026	0.07679	0.21682	0.35387	169.554	2.8259
		62	1	0.195189		397.147	397.232	397.345	397.612	0.465265		48.2358	0.08582	0.11293	0.26651	0.46526	128.96	2.14934
		62	1	0.373048		397.655	397.741	397.794	398.195	0.539977		92.189	0.08635	0.05331	0.40031	0.53997	111.117	1.85195
		62	1	0.298241		398.204	398.37	398.434	398.696	0.492368		73.7024	0.16623	0.06414	0.26199	0.49236	121.862	2.03103
		62	1	0.202284		398.696	398.791	398.854	399.098	0.402025		49.9891	0.09486	0.06324	0.24393	0.40203	149.243	2.48738
		62	1	0.218877		399.107	399.206	399.256	399.622	0.514954		54.0897	0.09938	0.04969	0.36589	0.51496	116.514	1.9419
		62	1	0.229812		399.676	399.771	399.839	400.114	0.438162		56.7919	0.09486	0.06776	0.27555	0.43817	136.933	2.28222
		62	1	0.265169		400.123	400.268	400.331	400.72	0.596262		65.5295	0.14455	0.06324	0.38847	0.59626	100.627	1.67712
		62	1	0.27654		400.776	400.86	400.937	401.37	0.594344		68.3396	0.0839	0.07679	0.43365	0.59434	100.952	1.68254
		62	1	0.30588		401.436	401.533	401.587	402.052	0.616087		75.5901	0.09636	0.05446	0.46527	0.61609	97.3884	1.62314
		62	1	0.250212		402.043	402.174	402.233	402.68	0.636916		61.8333	0.131	0.05872	0.4472	0.63692	94.2034	1.57006
		62	1	0.315262		402.706	402.816	402.874	403.317	0.610701		77.9086	0.1093	0.05873	0.44268	0.61071	98.2463	1.63744
		62	1	0.331158		403.334	403.434	403.484	403.969	0.634358		81.837	0.1	0.04969	0.48466	0.63435	94.585	1.57642
		62	1	0.348527		403.969	404.061	404.139	404.55	0.58138		86.1293	0.09192	0.0784	0.41106	0.58138	103.203	1.72005
		62	1	0.236446		404.564	404.672	404.749	405.196	0.632399		58.4313	0.10841	0.07679	0.44719	0.63239	94.8782	1.5813
		62	1	0.361927		405.224	405.341	405.373	406.19	0.966162		89.4406	0.11701	0.03248	0.81667	0.96616	62.1015	1.03503
		62	1	0.322798		406.231	406.334	406.429	407.021	0.790021		79.7709	0.10333	0.09494	0.59175	0.79002	75.9474	1.26579
		62	1	0.312113		407.051	407.155	407.251	408.042	0.991096		77.1305	0.10378	0.09682	0.7905	0.9911	60.5388	1.00898
		62	1	0.404656		408.106	408.251	408.327	409.004	0.898086		100	0.14499	0.07553	0.67757	0.89809	66.8084	1.11347
		62	1	0.388776		409.025	409.14	409.169	409.32	0.295168		96.0756	0.11466	0.02885	0.15166	0.29517	203.273	3.38788
		62	1	0.207845		409.316	409.429	409.501	410.413	1.09766		51.3633	0.11293	0.07228	0.91246	1.09767	54.6612	0.911021
		62	1	0.335329		410.455	410.569	410.603	411.064	0.608994		82.8675	0.11372	0.03467	0.4606	0.60899	98.5238	1.64206
		62	1	0.297672		411.068	411.186	411.272	412.103	1.03442		73.5617	0.11745	0.08582	0.83116	1.03443	58.003	0.966716
		62	1	0.31574		412.137	412.272	412.387	412.767	0.630027		78.0268	0.13542	0.11517	0.37943	0.63002	95.2351	1.58725
		62	1.1	0.231514		550.107	550.237	550.341	550.987	0.879584		57.2126	0.12954	0.10409	0.64595	0.87958	68.2144	1.13691
		62	1.1	0.247733		551.013	551.167	551.208	551.863	0.849748		61.2207	0.1541	0.04079	0.65485	0.84974	70.6098	1.17683
		62	1.1	0.294977		551.882	552.009	552.069	552.654	0.771757		72.8958	0.12747	0.06021	0.58407	0.77175	77.7454	1.29576
		62	1.1	0.25891		552.661	552.789	552.833	553.394	0.733527		63.9828	0.12832	0.04402	0.56118	0.73352	81.7974	1.36329
		62	1.1	0.232586		553.388	553.521	553.602	554.284	0.896101		57.4775	0.1327	0.08131	0.68209	0.8961	66.9568	1.11595
		62	1.1	0.283099		554.297	554.424	554.483	555.012	0.7148		69.9603	0.12757	0.05872	0.52851	0.7148	83.9396	1.39899
		62	1.1	0.293154		555.02	555.056	555.181	555.73	0.709367		72.4452	0.03569	0.12532	0.54835	0.70936	84.5833	1.40972
		62	1.1	0.288197		555.753	555.898	555.952	556.651	0.898114		71.2202	0.14514	0.05407	0.69891	0.89812	66.8062	1.11344
		62	1.1	0.254429		556.66	556.764	556.828	557.365	0.704512		62.8754	0.10374	0.06431	0.53647	0.70452	85.1644	1.41941
		62	1.1	0.25676		557.379	557.511	557.542	558.273	0.894288		63.4514	0.13239	0.0308	0.7311	0.89429	67.0923	1.11821
		62	1.1	0.282637		558.295	558.419	558.495	559.456	1.16118		69.8462	0.1234	0.07683	0.96095	1.16118	51.6716	0.861193
		62	1.1	0.278152		559.494	559.647	559.703	560.269	0.775131		68.7378	0.1522	0.05619	0.56674	0.77513	77.4064	1.29011
		62	1.1	0.232224		560.292	560.364	560.459	561.019	0.727723		57.3881	0.07273	0.09486	0.56013	0.72772	82.4493	1.37415
		62	1.1	0.243162		561.019	561.149	561.219	561.548	0.52888		60.0909	0.13019	0.06984	0.32885	0.52888	113.447	1.89079
		62	1.1	0.197017		561.56	561.656	561.698	562.094	0.533926		48.6876	0.09577	0.04209	0.39607	0.53393	112.374	1.8729
		62	1.1	0.282108		562.1	562.216	562.261	562.84	0.740139		69.7156	0.11595	0.04505	0.57914	0.74014	81.0657	1.3511
		62	1.1	0.224024		562.829	562.944	562.987	563.526	0.696956		55.3616	0.11425	0.043	0.53971	0.69696	86.0882	1.4348
		62	1.1	0.250738		563.551	563.695	563.793	564.439	0.8879		61.9632	0.14364	0.09831	0.64595	0.8879	67.5752	1.12625
		62	1.1	0.247803		564.457	564.564	564.627	565.902	1.44581		61.2379	0.10743	0.06276	1.27561	1.4458	41.4995	0.691659
		62	1.1	0.254864		565.906	566.003	566.124	567.361	1.45501		62.9828	0.09675	0.12056	1.2377	1.45501	41.2368	0.68728
		62	1.1	0.264015		567.353	567.488	567.561	568.626	1.27269		65.2444	0.13444	0.07324	1.06501	1.27269	47.1442	0.785737
		62	1.1	0.233621		568.64	568.77	568.829	569.173	0.533196		57.7331	0.13049	0.05867	0.34404	0.5332	112.528	1.87547
		62	1.1	0.171462		569.19	569.322	569.367	569.737	0.547174		42.3724	0.1316	0.04517	0.3704	0.54717	109.655	1.82759
		62	1.1	0.235411		569.723	569.853	569.959	570.636	0.912959		58.1755	0.12996	0.10543	0.67757	0.91296	65.7203	1.09534
		62	1.1	0.265849		570.656	570.785	570.824	571.571	0.915298		65.6975	0.12941	0.03884	0.74705	0.9153	65.5523	1.09254
		62	1.1	0.282741		571.584	571.722	571.773	572.479	0.895084		69.872	0.13808	0.05036	0.70664	0.89508	67.0331	1.11722
		62	1.1	0.266829		572.503	572.637	572.702	573.247	0.743981		65.9397	0.13415	0.06473	0.5451	0.74398	80.6473	1.34412
		62	1.1	0.24504		573.229	573.378	573.445	573.943	0.713708		60.5551	0.14906	0.06634	0.49831	0.71371	84.0678	1.40113
		62	1.1	0.263022		573.962	574.096	574.149	574.896	0.93426		64.999	0.13387	0.05299	0.7474	0.93426	64.222	1.07037
		62	1.1	0.280471		574.903	575.073	575.117	575.817	0.914692		69.3108	0.1704	0.04431	0.69998	0.91469	65.596	1.09327
		62	1.1	0.272158		575.815	575.95	576.016	576.545	0.729491		67.2567	0.13445	0.06629	0.52875	0.72949	82.2492	1.37082
		62	1.1	0.232988		576.554	576.671	576.701	577.267	0.713787		57.5769	0.11753	0.02957	0.56669	0.71379	84.0583	1.40097
		62	1.1	0.251597		577.293	577.419	577.472	578.401	1.10867		62.1756	0.1264	0.05344	0.92883	1.10867	54.1189	0.901982
		62	1.1	0.232279		578.418	578.524	578.621	579.49	1.07222		57.4015	0.10622	0.09729	0.86871	1.07222	55.9587	0.932644
		62	1.1	0.245086		579.512	579.585	579.719	580.244	0.732006		60.5664	0.0725	0.13433	0.52517	0.732	81.9672	1.36612
		62	1.2	0.182858		749.926	749.967	750.08	751.471	1.54486		45.1885	0.04066	0.113	1.3912	1.54486	38.8385	0.647308
		62	1.2	0.266278		751.477	751.592	751.65	752.175	0.698055		65.8036	0.11451	0.05769	0.52586	0.69806	85.9525	1.43254
		62	1.2	0.174802		752.171	752.234	752.392	753.092	0.921496		43.1977	0.06324	0.1581	0.70015	0.92149	65.1119	1.0852
		62	1.2	0.286329		753.088	753.169	753.264	754.561	1.47259		70.7585	0.08105	0.09541	1.29612	1.47258	40.7448	0.67908
		62	1.2	0.319506		754.548	754.656	754.705	756.62	2.07216		78.9574	0.10822	0.04881	1.91513	2.07216	28.9553	0.482588
		62	1.2	0.339163		756.607	756.753	756.806	757.863	1.25576		83.8152	0.14656	0.05219	1.05701	1.25576	47.7798	0.796331
		62	1.2	0.294142		757.876	757.949	758.025	758.856	0.980219		72.6894	0.07273	0.07634	0.83115	0.98022	61.2107	1.02018
		62	1.2	0.283552		758.861	758.956	759.073	760.957	2.09595		70.0723	0.09481	0.11749	1.88365	2.09595	28.6266	0.477111
		62	1.2	0.31206		760.993	761.093	761.174	762.859	1.86558		77.1173	0.09961	0.08107	1.68489	1.86557	32.1618	0.536029
		62	1.2	0.294208		762.859	762.972	763.035	764.512	1.65327		72.7057	0.11301	0.06316	1.4771	1.65327	36.2917	0.604862
		62	1.2	0.373318		764.512	764.651	764.742	766.179	1.66682		92.2556	0.13944	0.09094	1.43645	1.66683	35.9965	0.599941
		62	1.2	0.38432		766.179	766.297	766.382	767.398	1.21963		94.9744	0.11862	0.08465	1.01635	1.21962	49.1957	0.819928
		62	1.2	0.266273		767.421	767.487	767.588	768.455	1.03442		65.8022	0.06627	0.10086	0.86729	1.03442	58.0035	0.966725
		62	1.2	0.256684		768.473	768.563	768.631	769.295	0.822119		63.4327	0.08998	0.06812	0.66402	0.82212	72.982	1.21637
		62	1.2	0.231726		769.295	769.386	769.481	770.118	0.822119		57.2648	0.09034	0.09486	0.63692	0.82212	72.982	1.21637
		62	1.2	0.306841		770.109	770.242	770.294	771.78	1.67134		75.8275	0.13395	0.05125	1.48614	1.67134	35.8993	0.598322
		62	1.2	0.322821		771.793	771.918	772.01	773.402	1.6081		79.7767	0.12492	0.0919	1.39128	1.6081	37.3111	0.621852
		62	1.2	0.310403		773.415	773.573	773.632	774.282	0.86729		76.7079	0.1577	0.05912	0.65047	0.86729	69.181	1.15302
		62	1.2	0.203205		774.26	774.355	774.477	775.159	0.89891		50.2167	0.09486	0.12197	0.68208	0.89891	66.7475	1.11246
		62	1.2	0.294069		775.174	775.241	775.326	776.378	1.20402		72.6713	0.06704	0.08448	1.05249	1.20401	49.8335	0.830558
		62	1.2	0.221853		776.428	776.487	776.554	777.232	0.80405		54.8251	0.05872	0.06776	0.67757	0.80405	74.6222	1.2437
		62	1.2	0.270533		777.241	777.347	777.413	778.388	1.14735		66.8551	0.10606	0.0656	0.9757	1.14736	52.294	0.871566
		62	1.2	0.232432		778.393	778.501	778.601	779.247	0.853739		57.4395	0.10842	0.09937	0.64595	0.85374	70.279	1.17132
		62	1.2	0.283366		779.265	779.37	779.427	782.237	2.97228		70.0263	0.10476	0.05786	2.80966	2.97228	20.1865	0.336442
		62	1.3	0.184471		1079.9	1079.99	1080.11	1080.4	0.496885		45.5871	0.0904	0.1219	0.2846	0.4969	120.749	2.01248
		62	1.3	0.378519		1080.42	1080.55	1080.59	1081.25	0.828326		93.541	0.1336	0.0372	0.6576	0.8284	72.4288	1.20715
		62	1.3	0.37608		1081.25	1081.38	1081.41	1081.9	0.654768		92.9383	0.1324	0.0295	0.4928	0.6547	91.645	1.52742
		62	1.3	0.287336		1081.9	1082.01	1082.04	1082.72	0.817304		71.0074	0.1082	0.0299	0.6792	0.8173	73.4125	1.22354
		62	1.3	0.371837		1082.73	1082.85	1082.9	1083.47	0.740934		91.8896	0.1235	0.0453	0.5721	0.7409	80.9826	1.34971
		62	1.3	0.34133		1083.42	1083.53	1083.62	1083.99	0.573676		84.3507	0.1174	0.0904	0.3659	0.5737	104.584	1.74307
		62	1.3	0.341411		1084	1084.13	1084.18	1084.67	0.67064		84.3708	0.131	0.0542	0.4854	0.6706	89.4721	1.4912
		62	1.3	0.35388		1084.67	1084.77	1084.81	1085.31	0.645516		87.4521	0.1013	0.0477	0.4965	0.6455	92.9512	1.54919
		62	1.3	0.321628		1085.31	1085.41	1085.45	1086.14	0.829484		79.4819	0.0939	0.0421	0.6935	0.8295	72.3327	1.20555
		62	1.3	0.194684		1086.16	1086.23	1086.36	1086.71	0.542056		48.111	0.0632	0.131	0.3479	0.5421	110.681	1.84468
		62	1.3	0.406312		1086.73	1086.88	1086.91	1087.22	0.490378		100.409	0.1493	0.0329	0.3082	0.4904	122.349	2.03915
		62	1.3	0.222813		1087.22	1087.28	1087.42	1087.63	0.402025		55.0623	0.0542	0.1446	0.2033	0.4021	149.217	2.48694
		62	1.3	0.401634		1087.66	1087.8	1087.83	1088.95	1.28115		99.2531	0.1305	0.0353	1.1154	1.2812	46.8311	0.780518
		62	1.3	0.439444		1088.93	1089.09	1089.15	1090.91	1.97399		108.597	0.1549	0.0664	1.7527	1.974	30.3951	0.506586
		62	1.3	0.430255		1090.91	1091	1091.06	1091.69	0.784037		106.326	0.0925	0.0619	0.6297	0.7841	76.5209	1.27535
		62	1.3	0.312772		1091.71	1091.78	1091.89	1092.35	0.636916		77.2932	0.0678	0.1084	0.4608	0.637	94.1915	1.56986
		62	1.3	0.398515		1092.33	1092.48	1092.55	1093.18	0.853739		98.4825	0.1496	0.0717	0.6324	0.8537	70.2823	1.17137
		62	1.3	0.394949		1093.2	1093.31	1093.38	1094.24	1.03311		97.6011	0.1099	0.0703	0.8529	1.0331	58.0776	0.967961
		62	1.3	0.382291		1094.25	1094.37	1094.42	1095.1	0.84399		94.4731	0.1107	0.0554	0.6779	0.844	71.09	1.18483
		62	1.3	0.372505		1095.09	1095.23	1095.28	1095.91	0.822119		92.0547	0.14	0.0509	0.6312	0.8221	72.9838	1.2164
		62	1.3	0.405983		1095.92	1096.05	1096.13	1096.74	0.819479		100.328	0.1283	0.0768	0.6143	0.8194	73.2243	1.22041
		62	1.3	0.437446		1096.8	1096.9	1096.96	1097.47	0.678335		108.103	0.1029	0.0626	0.5128	0.6783	88.4564	1.47427
		62	1.3	0.370062		1097.45	1097.57	1097.65	1098.28	0.825975		91.451	0.1213	0.0768	0.6279	0.826	72.6392	1.21065
		62	1.3	0.758688		1098.28	1098.49	1098.54	1099.77	1.49233		187.49	0.205	0.0564	1.2309	1.4923	40.2064	0.670107
		62	1.3	0.442767		1099.81	1099.94	1099.97	1100.66	0.840646		109.418	0.1219	0.0329	0.6859	0.8407	71.3691	1.18948
		62	1.3	0.428689		1100.66	1100.76	1100.81	1101.53	0.877908		105.939	0.1005	0.0541	0.7233	0.8779	68.3449	1.13908
		62	1.3	0.344698		1101.53	1101.61	1101.68	1102.17	0.638951		85.1829	0.0788	0.0698	0.4903	0.6389	93.9114	1.56519
		62	1.3	0.346458		1102.16	1102.31	1102.35	1102.84	0.67757		85.6178	0.1491	0.0348	0.4937	0.6776	88.5478	1.4758
		62	1.3	0.358825		1102.9	1102.99	1103.02	1103.63	0.735868		88.674	0.0918	0.0356	0.6085	0.7359	81.5328	1.35888
		62	1.3	0.331999		1103.69	1103.82	1103.86	1104.24	0.549268		82.0447	0.1317	0.0365	0.3811	0.5493	109.23	1.8205
		62	1.3	0.297857		1104.2	1104.35	1104.4	1104.91	0.718225		73.6075	0.1581	0.0442	0.5159	0.7182	83.5422	1.39237
		62	1.3	0.383625		1104.91	1105.05	1105.12	1105.79	0.875137		94.8027	0.1355	0.0678	0.6719	0.8752	68.5558	1.1426
		62	1.3	0.41881		1105.79	1105.89	1105.93	1106.44	0.648268		103.498	0.0958	0.0444	0.508	0.6482	92.564	1.54273
		62	1.3	0.384687		1106.44	1106.52	1106.56	1107.11	0.668712		95.0653	0.0854	0.0406	0.5428	0.6688	89.7129	1.49522
		62	1.3	0.33903		1107.06	1107.21	1107.28	1107.79	0.72282		83.7822	0.1445	0.0723	0.506	0.7228	83.0105	1.38351
		62	1.3	0.409425		1107.79	1107.88	1107.93	1108.56	0.772352		101.179	0.0972	0.0465	0.6287	0.7724	77.68	1.29467
		62	1.3	0.372849		1108.57	1108.64	1108.72	1109.25	0.67631		92.1397	0.0702	0.0751	0.531	0.6763	88.718	1.47863
		62	1.3	0.319475		1109.26	1109.35	1109.41	1109.88	0.619083		78.9498	0.0813	0.0678	0.47	0.6191	96.9149	1.61525
		62	1.3	0.394187		1109.88	1110.05	1110.08	1110.8	0.919804		97.4129	0.1658	0.0283	0.7257	0.9198	65.2316	1.08719
		62	1.4	0.944814		1266.7	1266.95	1267.13	1268.36	1.6654		233.486	0.2518	0.1798	1.2338	1.6654	36.0274	0.600456
		62	1.4	1.02726		1268.37	1268.75	1268.84	1270.21	1.83846		253.861	0.3797	0.0862	1.3726	1.8385	32.6353	0.543922
		62	1.4	0.999934		1270.26	1270.67	1270.73	1272.02	1.76096		247.107	0.4178	0.0575	1.2857	1.761	34.0716	0.567859
		62	1.4	1.00253		1272.04	1272.39	1272.5	1273.84	1.79313		247.748	0.3464	0.1089	1.3379	1.7932	33.4597	0.557662
		62	1.4	0.97559		1273.87	1274.24	1274.33	1275.79	1.92385		241.091	0.3731	0.0919	1.4589	1.9239	31.1867	0.519778
		62	1.4	0.955269		1275.81	1276.24	1276.29	1277.64	1.83355		236.069	0.4327	0.0446	1.3562	1.8335	32.7243	0.545405
		62	1.4	0.962417		1277.66	1277.98	1278.13	1279.47	1.80694		237.836	0.3247	0.143	1.3392	1.8069	33.206	0.553434
		62	1.4	0.980898		1279.5	1279.89	1279.97	1281.26	1.76095		242.403	0.3922	0.0749	1.2938	1.7609	34.0735	0.567891
		62	1.4	1.11272		1281.27	1281.6	1281.77	1283.14	1.86309		274.98	0.3207	0.1727	1.3696	1.863	32.2061	0.536769
		62	1.4	1.08045		1283.15	1283.54	1283.62	1284.98	1.8264		267.004	0.3836	0.0832	1.3596	1.8264	32.8515	0.547525
		62	1.4	1.04147		1285.01	1285.42	1285.49	1286.86	1.84953		257.372	0.4114	0.0766	1.3616	1.8496	32.4394	0.540657
		62	1.4	1.00303		1286.86	1287.22	1287.32	1288.69	1.82485		247.871	0.3523	0.1081	1.3644	1.8248	32.8803	0.548005
		62	1.4	1.01006		1288.71	1289.09	1289.2	1290.58	1.8711		249.61	0.3807	0.1087	1.3817	1.8711	32.0667	0.534445
		62	1.4	1.07774		1290.58	1290.97	1291.07	1292.38	1.79378		266.334	0.3865	0.0976	1.3097	1.7938	33.4485	0.557476
		62	1.4	1.09353		1292.37	1292.74	1292.84	1294.21	1.84083		270.236	0.3696	0.1009	1.3704	1.8409	32.5928	0.543213
		62	1.4	0.995722		1294.24	1294.63	1294.7	1295.89	1.64445		246.066	0.3873	0.0733	1.1838	1.6444	36.4875	0.608125
		62	1.5	0.989046		1450.64	1450.84	1451.07	1452.59	1.95029		244.416	0.2061	0.2219	1.5223	1.9503	30.7645	0.512742
		62	1.5	0.985289		1452.6	1452.84	1453.02	1454.58	1.98213		243.488	0.2404	0.1835	1.5582	1.9821	30.2709	0.504515
		62	1.5	1.13606		1454.6	1454.84	1455.04	1456.56	1.9634		280.748	0.2432	0.2054	1.5148	1.9634	30.5592	0.509321
		62	1.5	1.01477		1456.56	1456.74	1457	1458.71	2.14676		250.774	0.1829	0.2596	1.7043	2.1468	27.9486	0.46581
		62	1.5	1.00379		1458.72	1458.97	1459.15	1460.84	2.11958		248.061	0.2494	0.1791	1.6911	2.1196	28.3072	0.471787
		62	1.5	1.059		1460.85	1461.08	1461.29	1462.88	2.03164		261.703	0.232	0.2014	1.5982	2.0316	29.5334	0.492223
		62	1.5	1.03068		1462.89	1463.01	1463.29	1465.02	2.12862		254.706	0.1257	0.2769	1.726	2.1286	28.1875	0.469792
		62	1.5	1.10717		1465.03	1465.22	1465.44	1466.94	1.9161		273.607	0.1951	0.2166	1.5044	1.9161	31.3136	0.521893
		62	1.5	1.15854		1466.96	1467.22	1467.4	1469.02	2.06281		286.303	0.2588	0.1793	1.6247	2.0628	29.0867	0.484778
		62	1.5	1.10316		1469.04	1469.21	1469.46	1470.92	1.8736		272.617	0.1696	0.2484	1.4556	1.8736	32.0239	0.533732
		62	1.5	1.0967		1470.94	1471.14	1471.37	1472.83	1.88924		271.021	0.2053	0.2305	1.4535	1.8893	31.7578	0.529297
		62	1.5	1.08102		1472.83	1473.04	1473.26	1474.76	1.93047		267.145	0.203	0.2239	1.5036	1.9305	31.08	0.518001
		62	1.5	1.11425		1474.78	1475.05	1475.2	1476.64	1.85831		275.358	0.2633	0.156	1.439	1.8583	32.2876	0.538126
		62	1.5	1.12242		1476.67	1476.89	1477.1	1478.5	1.83691		277.375	0.2248	0.21	1.4021	1.8369	32.6637	0.544395
		62	1.5	1.0308		1478.52	1478.85	1478.94	1480.37	1.84626		254.734	0.3344	0.0885	1.4234	1.8463	32.4974	0.541624
		62	1.6	1.55724		1656.41	1656.63	1656.84	1657.96	1.54238		384.832	0.2186	0.2073	1.1165	1.5424	38.9004	0.64834
		62	1.6	1.67728		1657.98	1658.25	1658.42	1659.65	1.66449		414.494	0.266	0.1742	1.2243	1.6645	36.0469	0.600781
		62	1.6	1.72533		1659.64	1659.85	1660.08	1661.36	1.71414		426.368	0.2037	0.2351	1.2754	1.7142	35.0018	0.583363
		62	1.6	1.42001		1661.36	1661.49	1661.78	1663.1	1.7416		350.917	0.1382	0.2845	1.3189	1.7416	34.4511	0.574185
		62	1.6	1.53379		1663.11	1663.24	1663.57	1664.78	1.67536		379.036	0.1366	0.3289	1.2099	1.6754	35.8123	0.596872
		62	1.6	1.49154		1664.78	1665.09	1665.23	1666.48	1.70341		368.595	0.3131	0.1343	1.256	1.7034	35.2237	0.587061
		62	1.6	1.39052		1666.49	1666.75	1666.93	1668.21	1.71875		343.631	0.2625	0.1819	1.2744	1.7188	34.9081	0.581801
		62	1.6	1.5473		1668.23	1668.4	1668.66	1669.88	1.6505		382.374	0.1736	0.2634	1.2135	1.6505	36.3526	0.605877
		62	1.6	1.47744		1669.9	1670.03	1670.36	1671.57	1.6686		365.11	0.1277	0.33	1.2109	1.6686	35.9583	0.599305
		62	1.6	1.45933		1671.58	1671.75	1672	1673.17	1.59429		360.634	0.1725	0.2439	1.1779	1.5943	37.6341	0.627235
		62	1.6	1.38238		1673.19	1673.54	1673.63	1675.01	1.82206		341.618	0.356	0.09	1.3761	1.8221	32.929	0.548817
		62	1.6	1.55808		1675.01	1675.21	1675.45	1676.69	1.67921		385.038	0.2033	0.2341	1.2418	1.6792	35.7313	0.595522
		62	1.6	1.39323		1676.7	1676.86	1677.12	1678.34	1.64015		344.301	0.163	0.2547	1.2224	1.6401	36.5831	0.609719
		62	1.6	1.48433		1678.36	1678.51	1678.8	1680.06	1.70272		366.812	0.1491	0.2869	1.2667	1.7027	35.2382	0.587303
		62	1.6	1.43027		1680.05	1680.27	1680.48	1681.6	1.54827		353.454	0.213	0.2105	1.1248	1.5483	38.7522	0.64587
		62	1.6	1.53311		1681.61	1681.85	1682.04	1683.25	1.63774		378.867	0.2331	0.1962	1.2084	1.6377	36.6367	0.610612
		62	1.6	1.4033		1683.26	1683.44	1683.67	1685.51	2.25375		346.787	0.18	0.2308	1.8429	2.2537	26.6229	0.443715
		62	1.7	1.24937		1820.42	1820.68	1820.82	1822.05	1.6268		308.75	0.2599	0.1411	1.2258	1.6268	36.8822	0.614704
		62	1.7	1.44357		1822.06	1822.24	1822.45	1823.62	1.55379		356.739	0.1721	0.2182	1.1635	1.5538	38.615	0.643583
		62	1.7	1.53265		1823.63	1823.86	1824	1825.27	1.63844		378.753	0.2319	0.1388	1.2677	1.6384	36.6211	0.610352
		62	1.7	1.26958		1825.28	1825.49	1825.69	1827.01	1.72554		313.743	0.21	0.1988	1.3167	1.7255	34.7725	0.579542
		62	1.7	1.43664		1827	1827.2	1827.4	1828.58	1.57288		355.028	0.1981	0.1957	1.1791	1.5729	38.1461	0.635768
		62	1.7	1.29534		1828.58	1828.69	1828.96	1830.11	1.52898		320.108	0.1076	0.2642	1.1572	1.529	39.2413	0.654022
		62	1.7	1.2211		1830.12	1830.3	1830.54	1831.67	1.54804		301.763	0.1726	0.2388	1.1366	1.548	38.7597	0.645995
		62	1.7	1.34745		1831.67	1831.84	1832.06	1833.24	1.56419		332.986	0.1719	0.2193	1.173	1.5642	38.3583	0.639304
		62	1.7	1.59286		1833.25	1833.41	1833.65	1834.81	1.56607		393.634	0.1615	0.2405	1.1641	1.5661	38.3117	0.638529
		62	1.7	1.40917		1834.83	1835.1	1835.23	1836.43	1.60898		348.238	0.2718	0.1314	1.2058	1.609	37.2902	0.621504
		62	1.7	1.33847		1836.45	1836.59	1836.85	1837.95	1.50168		330.768	0.1464	0.2586	1.0967	1.5017	39.9547	0.665912
		62	1.7	1.27841		1837.94	1838.13	1838.32	1839.43	1.49516		315.924	0.1885	0.1965	1.1101	1.4951	40.1311	0.668852
		62	1.7	1.50342		1839.44	1839.7	1839.82	1841.39	1.94956		371.531	0.2575	0.1205	1.5716	1.9496	30.7755	0.512926
		62	1.7	1.67151		1841.42	1841.49	1841.74	1842.95	1.53569		413.069	0.0754	0.2471	1.2132	1.5357	39.0701	0.651169
		62	1.7	1.34301		1842.97	1843.23	1843.37	1845.01	2.0356		331.888	0.2602	0.1426	1.6328	2.0356	29.4753	0.491256
		62	1.7	1.4279		1845	1845.16	1845.32	1846.46	1.45672		352.867	0.1598	0.1586	1.1384	1.4568	41.1862	0.686436
		62	1.7	1.43281		1846.45	1846.63	1846.87	1848.19	1.73323		354.081	0.1812	0.24	1.312	1.7332	34.618	0.576967
		62	1.7	1.33018		1848.2	1848.44	1848.59	1850.4	2.1937		328.719	0.2375	0.1531	1.8031	2.1937	27.3511	0.455851
	Vagotomy	64	1	0.049949		101.539	101.676	101.706	103.112	1.57303		83.3847	0.13676	0.02965	1.40662	1.57303	38.1429	0.635716	64	1	85.0902	0.0883415	0.0987795	1.26689	1.45401	41.5308	0.69218		10.0542	0.0354105	0.0400589	0.132687	0.121276	3.37424	0.0562373
		64	1	0.0565621		103.114	103.245	103.291	104.548	1.43379		94.4247	0.13143	0.0457	1.25666	1.43379	41.8471	0.697452	64	1.1	146.122	0.108989	0.104599	1.3714	1.58499	38.4264	0.64044		23.6113	0.0288755	0.0308352	0.20514	0.206308	4.65905	0.0776508
		64	1	0.0527181		104.563	104.66	104.757	106.147	1.58359		88.0074	0.09706	0.09706	1.38947	1.58359	37.8886	0.631477	64	1.2	193.36	0.159953	0.0984712	0.892077	1.1505	52.91	0.881833		23.5134	0.0464422	0.0383299	0.164598	0.164654	5.7015	0.095025
		64	1	0.0599014		106.266	106.31	106.429	107.628	1.36172		99.9993	0.04376	0.11862	1.19934	1.36172	44.0619	0.734365	64	1.3	248.796	0.171889	0.106599	1.63745	1.91594	31.6127	0.526878		15.1167	0.0467472	0.0487447	0.193204	0.201318	3.03206	0.0505343
		64	1	0.0506158		107.657	107.7	107.812	109.196	1.53917		84.498	0.04242	0.11202	1.38473	1.53917	38.982	0.649701	64	1.4	269.307	0.207787	0.103893	1.72491	2.03659	29.6252	0.493753		25.8199	0.0602396	0.0498478	0.147655	0.151938	2.36725	0.0394542
		64	1	0.0513735		109.196	109.247	109.396	110.591	1.39458		85.7628	0.05109	0.14814	1.19536	1.39459	43.0234	0.717057	64	1.5	264.18	0.221153	0.104247	1.59131	1.91671	31.5668	0.526113		29.7786	0.0542397	0.0489962	0.184953	0.178283	3.0375	0.050625
		64	1	0.059901		110.596	110.678	110.816	112.011	1.41502		99.9986	0.08173	0.13793	1.19535	1.41501	42.4025	0.706709	64	1.6	225.614	0.197835	0.13905	0.813727	1.15061	55.4506	0.924177		30.6322	0.0447707	0.0417441	0.186865	0.186586	22.6065	0.376775
		64	1	0.0451316		112.021	112.067	112.19	113.436	1.41502		75.3425	0.04598	0.1226	1.24644	1.41502	42.4022	0.706704	64	1.7	256.847	0.198665	0.146588	0.786838	1.13209	53.2238	0.887063		22.5029	0.0521306	0.0467425	0.0681371	0.0734854	3.61199	0.0601999
		64	1	0.057188		113.528	113.564	113.651	115.173	1.64489		95.4696	0.03576	0.08684	1.52229	1.64489	36.4766	0.607943
		64	1	0.045301		115.227	115.337	115.398	116.66	1.43239		75.6253	0.10932	0.0613	1.26176	1.43238	41.8883	0.698139
		64	1	0.051824		116.675	116.726	116.874	118.065	1.38938		86.5149	0.05099	0.14815	1.19025	1.38939	43.1844	0.71974
		64	1	0.0599018		118.085	118.213	118.315	119.311	1.22601		100	0.12836	0.10152	0.99613	1.22601	48.9392	0.815654
		64	1	0.0515551		119.356	119.439	119.546	120.654	1.29806		86.066	0.08227	0.10727	1.10852	1.29806	46.2228	0.77038
		64	1	0.0499549		120.639	120.767	120.838	122.064	1.42523		83.3946	0.12769	0.07154	1.226	1.42523	42.0985	0.701641
		64	1	0.0388991		122.116	122.207	122.371	123.643	1.52721		64.9381	0.09176	0.16347	1.27198	1.52721	39.2873	0.654789
		64	1	0.0509708		123.682	123.781	123.868	125.109	1.42721		85.0905	0.09904	0.08684	1.24133	1.42721	42.0401	0.700668
		64	1	0.0525606		125.135	125.284	125.359	126.488	1.35372		87.7445	0.14905	0.07572	1.12895	1.35372	44.3223	0.738705
		64	1	0.0456175		126.493	126.601	126.678	127.888	1.39458		76.1537	0.10727	0.07785	1.20946	1.39458	43.0237	0.717062
		64	1	0.0396061		127.883	127.965	128.118	129.63	1.74706		66.1183	0.08174	0.15325	1.51207	1.74706	34.3434	0.57239
		64	1	0.0498803		129.659	129.732	129.762	131.157	1.49859		83.2701	0.07335	0.03012	1.39511	1.49858	40.0379	0.667298
		64	1.1	0.114338		355.013	355.132	355.212	356.395	1.3818		190.876	0.11829	0.08056	1.18295	1.3818	43.4216	0.723694
		64	1.1	0.0787377		356.409	356.482	356.59	358.127	1.71755		131.445	0.07265	0.10837	1.53653	1.71755	34.9335	0.582225
		64	1.1	0.0760565		358.14	358.27	358.34	360.017	1.87711		126.969	0.13005	0.07002	1.67704	1.87711	31.964	0.532734
		64	1.1	0.089061		360.052	360.206	360.303	361.596	1.54331		148.678	0.15405	0.09619	1.29307	1.54331	38.8775	0.647958
		64	1.1	0.108302		361.618	361.755	361.813	363.276	1.65842		180.8	0.13676	0.0587	1.46296	1.65842	36.179	0.602984
		64	1.1	0.117667		363.324	363.413	363.526	364.931	1.60779		196.434	0.0892	0.11348	1.40511	1.60779	37.3183	0.621972
		64	1.1	0.0799186		364.97	365.028	365.158	366.949	1.97932		133.416	0.05858	0.12924	1.7915	1.97932	30.3134	0.505224
		64	1.1	0.0974477		366.965	367.046	367.218	368.931	1.96576		162.679	0.08078	0.17189	1.7131	1.96577	30.5224	0.508707
		64	1.1	0.082777		368.972	369.087	369.157	370.346	1.37392		138.188	0.11491	0.06969	1.18933	1.37393	43.6703	0.727839
		64	1.1	0.0787583		370.357	370.468	370.611	371.777	1.42		131.479	0.11105	0.14387	1.16509	1.42001	42.2532	0.70422
		64	1.1	0.0949874		371.833	371.96	372.044	373.33	1.49635		158.572	0.12731	0.08347	1.28557	1.49635	40.0976	0.668293
		64	1.1	0.0815234		373.343	373.466	373.599	375.204	1.86163		136.095	0.12317	0.13366	1.6048	1.86163	32.2298	0.537164
		64	1.1	0.0855117		375.244	375.367	375.442	376.711	1.46774		142.753	0.12374	0.07512	1.26888	1.46774	40.8792	0.68132
		64	1.1	0.072686		376.725	376.798	376.93	378.111	1.38585		121.342	0.07331	0.1319	1.18064	1.38585	43.2947	0.721579
		64	1.1	0.0835718		378.125	378.228	378.331	379.475	1.34973		139.515	0.10328	0.10268	1.14376	1.34972	44.4537	0.740894
		64	1.1	0.0750922		379.519	379.638	379.71	381.018	1.49848		125.359	0.11922	0.07201	1.30725	1.49848	40.0406	0.667343
		64	1.1	0.10053		381.028	381.169	381.298	382.601	1.57338		167.824	0.14139	0.12858	1.3034	1.57337	38.1347	0.635578
		64	1.1	0.0726181		382.62	382.678	382.804	384.195	1.57457		121.229	0.05739	0.12615	1.39103	1.57457	38.1056	0.635094
		64	1.1	0.0734808		384.223	384.358	384.45	385.605	1.3821		122.669	0.13566	0.0918	1.15464	1.3821	43.4122	0.723537
		64	1.2	0.117197		550.723	550.909	551.008	551.816	1.09308		195.648	0.18679	0.09872	0.80757	1.09308	54.8908	0.914846
		64	1.2	0.0856718		551.785	551.948	552.076	552.883	1.09856		143.02	0.16295	0.12779	0.80782	1.09856	54.617	0.910283
		64	1.2	0.14296		552.885	553.036	553.155	553.951	1.06595		238.657	0.15105	0.1186	0.7963	1.06595	56.2878	0.93813
		64	1.2	0.11011		553.954	554.115	554.225	555.1	1.14685		183.817	0.16094	0.11	0.87591	1.14685	52.3172	0.871954
		64	1.2	0.121836		555.13	555.25	555.356	556.224	1.09445		203.392	0.11977	0.10664	0.86804	1.09445	54.8221	0.913701
		64	1.2	0.130145		556.247	556.346	556.477	557.164	0.917329		217.263	0.09907	0.13143	0.68683	0.91733	65.4072	1.09012
		64	1.2	0.120159		557.149	557.374	557.44	558.232	1.08297		200.594	0.2251	0.06642	0.79145	1.08297	55.4032	0.923387
		64	1.2	0.115494		558.234	558.476	558.542	559.366	1.13164		192.805	0.24171	0.0664	0.82354	1.13165	53.0199	0.883665
		64	1.2	0.0971162		559.351	559.484	559.561	560.413	1.06254		162.126	0.13325	0.07751	0.85178	1.06254	56.4685	0.941141
		64	1.2	0.128177		560.428	560.611	560.684	561.496	1.06765		213.978	0.18274	0.07325	0.81165	1.06764	56.1987	0.936645
		64	1.2	0.113668		561.497	561.67	561.747	562.574	1.07653		189.758	0.1729	0.07645	0.82718	1.07653	55.7346	0.92891
		64	1.2	0.140328		562.586	562.745	562.835	563.861	1.27528		234.264	0.15918	0.09016	1.02594	1.27528	47.0485	0.784142
		64	1.2	0.128098		563.885	563.953	564.099	564.929	1.04349		213.847	0.0678	0.14577	0.82993	1.0435	57.4988	0.958313
		64	1.2	0.117432		564.954	565.061	565.192	566.073	1.11968		196.04	0.10795	0.13044	0.88129	1.11968	53.5867	0.893112
		64	1.2	0.12592		566.094	566.323	566.367	567.192	1.09793		210.211	0.22919	0.04381	0.82493	1.09793	54.6483	0.910805
		64	1.2	0.111838		567.198	567.359	567.45	568.331	1.13293		186.702	0.16097	0.09102	0.88094	1.13293	52.96	0.882667
		64	1.2	0.104511		568.355	568.568	568.627	569.532	1.17691		174.471	0.21349	0.05854	0.90488	1.17691	50.981	0.849683
		64	1.2	0.0981208		569.565	569.686	569.758	570.691	1.12662		163.803	0.12191	0.07192	0.93279	1.12662	53.2566	0.887611
		64	1.2	0.106965		570.698	570.769	570.993	571.708	1.01023		178.566	0.07191	0.22315	0.71518	1.01024	59.3918	0.989864
		64	1.2	0.113575		571.735	571.864	571.991	572.924	1.18851		189.602	0.12921	0.12657	0.93274	1.18852	50.483	0.841383
		64	1.2	0.106565		572.943	573.069	573.17	574.109	1.16535		177.9	0.12606	0.10026	0.93904	1.16536	51.4862	0.858104
		64	1.2	0.124195		574.11	574.31	574.368	575.335	1.22493		207.331	0.20055	0.05811	0.96626	1.22492	48.9828	0.81638
		64	1.2	0.0954177		575.37	575.522	575.652	576.576	1.2056		159.29	0.15149	0.13031	0.9238	1.2056	49.7678	0.829463
		64	1.2	0.100722		576.619	576.811	576.923	577.843	1.2241		168.146	0.1923	0.1123	0.9195	1.2241	49.0156	0.816927
		64	1.2	0.123349		577.843	578.033	578.103	579.707	1.86446		205.919	0.19	0.06972	1.60473	1.86445	32.1811	0.536351
		64	1.2	0.131914		579.729	579.93	579.985	580.949	1.21942		220.217	0.20049	0.05496	0.96397	1.21942	49.2037	0.820062
		64	1.3	0.154385		890.718	890.942	891.004	892.682	1.96372		257.731	0.22363	0.06272	1.67738	1.96373	30.5541	0.509235
		64	1.3	0.15706		892.719	892.948	892.993	894.807	2.08788		262.196	0.22919	0.04506	1.81364	2.08789	28.7371	0.478952
		64	1.3	0.164569		894.755	894.992	895.077	896.85	2.09459		274.732	0.23655	0.0851	1.77293	2.09458	28.6454	0.477423
		64	1.3	0.142342		896.872	896.999	897.168	898.899	2.02641		237.626	0.12713	0.16909	1.7302	2.02642	29.6089	0.493481
		64	1.3	0.135512		898.918	899.029	899.246	900.789	1.87103		226.223	0.111	0.2171	1.54293	1.87103	32.0679	0.534465
		64	1.3	0.14522		900.795	901.03	901.07	902.694	1.89865		242.43	0.2351	0.03956	1.62399	1.89865	31.6014	0.52669
		64	1.3	0.155799		902.698	902.793	902.905	904.446	1.74859		260.091	0.09557	0.11202	1.541	1.74859	34.3134	0.571889
		64	1.3	0.134045		904.46	904.641	904.725	906.219	1.75917		223.775	0.181	0.08478	1.49339	1.75917	34.107	0.56845
		64	1.3	0.154597		906.253	906.389	906.538	908.109	1.8559		258.084	0.13587	0.14904	1.57099	1.8559	32.3293	0.538822
		64	1.3	0.149		908.113	908.326	908.379	909.933	1.81939		248.74	0.21279	0.05273	1.55387	1.81939	32.9781	0.549635
		64	1.3	0.153014		909.936	910.094	910.193	911.71	1.77443		255.442	0.15812	0.09856	1.51775	1.77443	33.8137	0.563561
		64	1.3	0.140391		911.741	911.876	912.01	913.851	2.10995		234.369	0.13559	0.13399	1.84038	2.10996	28.4366	0.473943
		64	1.3	0.152911		913.877	914.024	914.164	916.333	2.45683		255.27	0.14698	0.14001	2.16984	2.45683	24.4217	0.407029
		64	1.3	0.145665		916.374	916.58	916.668	918.177	1.80351		243.172	0.20606	0.08773	1.50971	1.8035	33.2686	0.554477
		64	1.3	0.139212		918.216	918.36	918.499	919.935	1.7187		232.401	0.14436	0.13904	1.4353	1.7187	34.9101	0.581835
		64	1.3	0.160807		919.924	920.095	920.184	921.59	1.66622		268.451	0.17128	0.08905	1.40589	1.66622	36.0097	0.600161
		64	1.4	0.146162		1210.46	1210.67	1210.79	1212.55	2.08742		244.003	0.2138	0.1126	1.761	2.0874	28.7439	0.479065
		64	1.4	0.17833		1212.58	1212.79	1212.88	1214.8	2.2158		297.704	0.2029	0.0917	1.9212	2.2158	27.0783	0.451304
		64	1.4	0.174223		1214.82	1214.94	1215.07	1216.73	1.90478		290.847	0.1185	0.1326	1.6536	1.9047	31.501	0.525017
		64	1.4	0.162873		1216.69	1217.01	1217.05	1218.77	2.0791		271.9	0.314	0.0374	1.7277	2.0791	28.8586	0.480977
		64	1.4	0.187207		1218.83	1218.93	1219.13	1220.7	1.87222		312.524	0.0928	0.2009	1.5785	1.8722	32.0479	0.534131
		64	1.4	0.158646		1220.76	1220.96	1221.04	1222.44	1.67989		264.843	0.2022	0.0839	1.3938	1.6799	35.7164	0.595274
		64	1.4	0.169176		1222.46	1222.71	1222.76	1224.48	2.01754		282.422	0.2479	0.0539	1.7157	2.0175	29.7398	0.495663
		64	1.4	0.146765		1224.48	1224.71	1224.83	1226.44	1.96161		245.01	0.2329	0.1176	1.6111	1.9616	30.5873	0.509788
		64	1.4	0.177226		1226.51	1226.71	1226.81	1228.72	2.21373		295.86	0.2032	0.0964	1.9142	2.2138	27.1027	0.451712
		64	1.4	0.17781		1228.73	1229.01	1229.05	1230.94	2.20224		296.836	0.2749	0.0382	1.8891	2.2022	27.2455	0.454091
		64	1.4	0.140964		1230.96	1231.2	1231.3	1232.85	1.89758		235.326	0.2401	0.1069	1.5505	1.8975	31.6206	0.527009
		64	1.4	0.156602		1232.88	1233	1233.2	1235.03	2.14818		261.432	0.1211	0.2009	1.8262	2.1482	27.9304	0.465506
		64	1.4	0.158097		1235.09	1235.34	1235.47	1237.24	2.15418		263.927	0.2543	0.1304	1.7695	2.1542	27.8526	0.464209
		64	1.4	0.137542		1237.29	1237.47	1237.57	1239.3	2.01423		229.613	0.1818	0.0991	1.7333	2.0142	29.7885	0.496475
		64	1.4	0.148172		1239.31	1239.53	1239.59	1241.41	2.10045		247.359	0.2164	0.0559	1.8282	2.1005	28.5646	0.476077
		64	1.5	0.134294		1340.24	1340.45	1340.57	1342.35	2.1123		224.191	0.2104	0.1216	1.7803	2.1123	28.4051	0.473418
		64	1.5	0.185458		1342.36	1342.57	1342.68	1344.36	1.99991		309.603	0.2071	0.1145	1.6783	1.9999	30.0015	0.500025
		64	1.5	0.162123		1344.39	1344.69	1344.72	1346.48	2.09008		270.647	0.2994	0.0361	1.7546	2.0901	28.7068	0.478446
		64	1.5	0.150485		1346.43	1346.65	1346.79	1348.39	1.9669		251.219	0.2255	0.1399	1.6015	1.9669	30.5049	0.508414
		64	1.5	0.146094		1348.44	1348.58	1348.74	1350.57	2.1327		243.889	0.1463	0.1532	1.8332	2.1327	28.1334	0.468889
		64	1.5	0.134513		1350.63	1350.89	1350.91	1352.67	2.04242		224.556	0.264	0.0234	1.755	2.0424	29.3772	0.48962
		64	1.5	0.147221		1352.73	1352.91	1353.04	1354.67	1.9323		245.771	0.1777	0.1283	1.6263	1.9323	31.0511	0.517518
		64	1.5	0.180192		1354.68	1354.95	1355.02	1356.8	2.11997		300.812	0.265	0.0698	1.7852	2.12	28.3019	0.471698
		64	1.5	0.155496		1356.91	1357.13	1357.22	1358.93	2.0183		259.585	0.22	0.0924	1.7059	2.0183	29.728	0.495466
		64	1.5	0.187362		1358.94	1359.19	1359.3	1360.78	1.84138		312.781	0.2479	0.1121	1.4814	1.8414	32.5839	0.543065
		64	1.5	0.147293		1360.86	1360.95	1361.15	1362.62	1.76138		245.89	0.0885	0.2027	1.4702	1.7614	34.0638	0.56773
		64	1.5	0.173249		1362.65	1362.85	1362.97	1364.39	1.74174		289.221	0.2017	0.117	1.423	1.7417	34.4491	0.574152
		64	1.5	0.137728		1364.39	1364.61	1364.75	1366.04	1.65037		229.923	0.2251	0.1349	1.2903	1.6503	36.357	0.60595
		64	1.5	0.167846		1366.07	1366.34	1366.42	1367.73	1.65921		280.202	0.2613	0.0861	1.3118	1.6592	36.162	0.6027
		64	1.5	0.164381		1367.78	1368.06	1368.09	1369.47	1.68181		274.417	0.2774	0.0317	1.3727	1.6818	35.6761	0.594601
		64	1.6	0.183283		1460.22	1460.46	1460.59	1460.59	0.364839		305.972	0.235	0.1298	0.0001	0.3649	164.429	2.74048
		64	1.6	0.136405		1461.41	1461.58	1461.74	1462.52	1.10965		227.715	0.1697	0.1598	0.7801	1.1096	54.0735	0.901226
		64	1.6	0.147446		1462.52	1462.63	1462.83	1463.67	1.14938		246.147	0.1073	0.196	0.8461	1.1494	52.2011	0.870019
		64	1.6	0.164191		1463.69	1463.78	1463.99	1464.69	0.994774		274.1	0.0906	0.21	0.6942	0.9948	60.3136	1.00523
		64	1.6	0.116019		1464.73	1464.97	1465.04	1465.85	1.11506		193.683	0.238	0.076	0.8011	1.1151	53.8068	0.896781
		64	1.6	0.162381		1465.87	1466.09	1466.22	1466.94	1.07097		271.079	0.2127	0.1303	0.728	1.071	56.0224	0.933707
		64	1.6	0.0990581		1466.95	1467.19	1467.25	1468.12	1.16876		165.367	0.2391	0.0606	0.8691	1.1688	51.3347	0.855578
		64	1.6	0.116406		1468.14	1468.32	1468.47	1469.24	1.10339		194.328	0.1839	0.146	0.7735	1.1034	54.3774	0.90629
		64	1.6	0.142285		1469.24	1469.39	1469.51	1470.4	1.1596		237.531	0.1538	0.1214	0.8844	1.1596	51.742	0.862366
		64	1.6	0.135007		1470.42	1470.56	1470.77	1471.44	1.02404		225.38	0.1436	0.2087	0.6717	1.024	58.5938	0.976563
		64	1.6	0.138424		1471.49	1471.7	1471.82	1472.75	1.25521		231.084	0.2131	0.1204	0.9218	1.2553	47.7973	0.796622
		64	1.6	0.139769		1472.63	1472.87	1473.03	1473.89	1.26205		233.33	0.2433	0.1565	0.8622	1.262	47.5436	0.792393
		64	1.6	0.150582		1473.94	1474.17	1474.24	1475.09	1.14316		251.381	0.2237	0.0782	0.8413	1.1432	52.4843	0.874738
		64	1.6	0.133569		1475.11	1475.36	1475.46	1476.25	1.14171		222.979	0.2518	0.0978	0.7921	1.1417	52.5532	0.875887
		64	1.6	0.149399		1476.24	1476.41	1476.58	1477.55	1.31285		249.406	0.1737	0.1613	0.9778	1.3128	45.7038	0.761731
		64	1.6	0.135843		1477.47	1477.63	1477.83	1478.61	1.145		226.776	0.1642	0.1947	0.7861	1.145	52.4017	0.873362
		64	1.6	0.140338		1478.59	1478.84	1478.98	1479.88	1.29752		234.279	0.2538	0.1433	0.9004	1.2975	46.2428	0.770713
		64	1.6	0.123546		1479.88	1480.07	1480.15	1481.03	1.15034		206.248	0.1899	0.0853	0.8751	1.1503	52.1603	0.869338
		64	1.6	0.132579		1481.05	1481.22	1481.4	1482.22	1.17435		221.327	0.1731	0.1741	0.8272	1.1744	51.0899	0.851499
		64	1.6	0.128503		1482.26	1482.44	1482.6	1483.58	1.31383		214.522	0.1746	0.1608	0.9784	1.3138	45.6691	0.761151
		64	1.6	0.136931		1483.51	1483.76	1483.88	1484.74	1.22633		228.592	0.2455	0.1189	0.8619	1.2263	48.9277	0.815461
		64	1.6	0.117466		1484.73	1484.89	1485.07	1486.09	1.36283		196.098	0.1674	0.1784	1.017	1.3628	44.027	0.733783
		64	1.6	0.110797		1486.03	1486.25	1486.39	1487.24	1.20882		184.964	0.2229	0.133	0.8529	1.2088	49.636	0.827267
		64	1.6	0.126175		1487.19	1487.41	1487.57	1488.4	1.21068		210.636	0.2197	0.1647	0.8263	1.2107	49.5581	0.825968
		64	1.6	0.110439		1488.42	1488.68	1488.79	1489.78	1.35434		184.366	0.256	0.111	0.9873	1.3543	44.3033	0.738389
		64	1.6	0.136983		1489.76	1489.96	1490.06	1490.86	1.09642		228.679	0.1973	0.0983	0.8008	1.0964	54.7246	0.912076
		64	1.7	0.144858		1670.62	1670.9	1670.95	1671.65	1.03098		241.825	0.2874	0.052	0.6915	1.0309	58.2016	0.970026
		64	1.7	0.16194		1671.65	1671.85	1671.99	1672.85	1.20103		270.342	0.2049	0.1422	0.8539	1.201	49.9584	0.832639
		64	1.7	0.151625		1672.86	1672.97	1673.16	1673.95	1.09314		253.122	0.1123	0.1895	0.7913	1.0931	54.8898	0.914829
		64	1.7	0.151989		1674	1674.26	1674.35	1675.15	1.14472		253.73	0.2558	0.0962	0.7927	1.1447	52.4155	0.873591
		64	1.7	0.14685		1675.16	1675.4	1675.54	1676.43	1.26267		245.152	0.2359	0.1434	0.8834	1.2627	47.5172	0.791954
		64	1.7	0.138065		1676.49	1676.67	1676.76	1677.44	0.945308		230.486	0.174	0.0905	0.6808	0.9453	63.4719	1.05787
		64	1.7	0.156836		1677.45	1677.66	1677.79	1678.63	1.17848		261.822	0.213	0.1278	0.8377	1.1785	50.9122	0.848536
		64	1.7	0.165972		1678.67	1678.88	1679.03	1679.83	1.16829		277.073	0.2181	0.1487	0.8015	1.1683	51.3567	0.855945
		64	1.7	0.132979		1679.79	1680	1680.16	1680.97	1.18319		221.995	0.2075	0.1631	0.8126	1.1832	50.7099	0.845166
		64	1.7	0.143637		1680.99	1681.09	1681.26	1682.08	1.09682		239.787	0.1007	0.173	0.8231	1.0968	54.7046	0.911743
		64	1.7	0.155402		1682.05	1682.3	1682.43	1683.27	1.21579		259.429	0.2452	0.1378	0.8328	1.2158	49.3502	0.822504
		64	1.7	0.148672		1683.28	1683.5	1683.59	1684.45	1.16867		248.193	0.2237	0.0914	0.8536	1.1687	51.3391	0.855652
		64	1.7	0.170096		1684.45	1684.67	1684.77	1685.48	1.0318		283.959	0.2196	0.1063	0.7059	1.0318	58.1508	0.96918
		64	1.7	0.138592		1685.58	1685.71	1685.84	1686.79	1.21068		231.365	0.1328	0.1354	0.9424	1.2106	49.5622	0.826037
		64	1.7	0.186154		1686.78	1686.91	1687.12	1687.86	1.07833		310.766	0.1281	0.2073	0.7429	1.0783	55.6431	0.927386
		64	1.7	0.153646		1687.89	1688.1	1688.24	1688.98	1.09275		256.497	0.2141	0.1361	0.7425	1.0927	54.9099	0.915164
		64	1.7	0.171601		1689	1689.14	1689.38	1690.19	1.19113		286.471	0.1439	0.2393	0.8079	1.1911	50.3736	0.83956
		64	1.7	0.176136		1690.18	1690.49	1690.58	1691.3	1.11362		294.041	0.3065	0.0892	0.7179	1.1136	53.8793	0.897989
		64	1.7	0.131723		1691.32	1691.57	1691.7	1692.45	1.13188		219.899	0.2539	0.1312	0.7468	1.1319	53.0082	0.88347
		64	1.7	0.144865		1692.47	1692.65	1692.79	1693.59	1.1174		241.837	0.1723	0.1441	0.801	1.1174	53.6961	0.894935
		64	1.7	0.154716		1693.6	1693.75	1693.98	1694.72	1.12497		258.283	0.1583	0.2266	0.74	1.1249	53.3381	0.888968
		64	1.7	0.147784		1694.74	1694.96	1695.07	1695.8	1.05979		246.711	0.222	0.1058	0.732	1.0598	56.6145	0.943574
		64	1.7	0.153806		1695.8	1696.03	1696.19	1697.03	1.2249		256.763	0.2288	0.1563	0.8398	1.2249	48.9836	0.816393
		64	1.7	0.167298		1697.01	1697.18	1697.39	1698.05	1.037		279.286	0.1711	0.2094	0.6565	1.037	57.8592	0.96432
		64	1.7	0.142011		1698.06	1698.23	1698.39	1699.24	1.18592		237.073	0.1758	0.1616	0.8485	1.1859	50.5945	0.843241
		64	1.7	0.162996		1699.28	1699.44	1699.65	1700.43	1.14547		272.104	0.1596	0.2071	0.7788	1.1455	52.3789	0.872981
	Vagotomy	60	1	0.0978903		30.2428	30.313	30.3448	31.2802	1.03743		87.759	0.070186	0.031762	0.935481	1.03743	57.8353	0.963921	60	1	81.9509	0.0697399	0.13287	0.948723	1.02198	108.889	1.81481		10.9681	0.0248565	0.224179	0.276552	0.37881	193.692	3.2282
		60	1	0.079943		31.339	31.3876	31.4346	32.3371	0.998057		71.6692	0.04863	0.047004	0.902423	0.998057	60.1168	1.00195	60	1.1	87.5792	0.0952116	0.0769536	1.04468	1.21685	51.1126	0.851877		16.0292	0.0296629	0.0256245	0.270961	0.270591	8.61297	0.143549
		60	1	0.111544		32.3733	32.4396	32.4762	33.5302	1.15692		100	0.066274	0.03662	1.05403	1.15692	51.8618	0.864364	60	1.2	144.448	0.089369	0.0907503	0.828029	1.00815	59.7505	0.995842		20.7584	0.0207147	0.0343343	0.0591647	0.064288	3.82917	0.0638195
		60	1	0.0723429		33.5264	33.5908	33.6287	34.4961	0.102222		64.8557	0.064394	0.905301	0.867473	0.102222	586.958	9.78263	60	1.3	138.989	0.08309	0.0784729	0.701254	0.862816	69.8634	1.16439		24.8266	0.0328433	0.0242822	0.0623445	0.0604156	4.77605	0.0796009
		60	1	0.0803752		34.4999	34.606	34.659	35.6325	1.13257		72.0567	0.106061	0.05303	0.973483	1.13257	52.9767	0.882945	60	1.4	170.014	0.315669	0.122131	1.46464	1.90244	31.588	0.526466		17.4005	0.0483696	0.0408257	0.0825916	0.0770894	1.30677	0.0217794
		60	1	0.0808629		35.6363	35.7083	35.7764	36.6893	1.05303		72.4939	0.07197	0.068182	0.912876	1.05303	56.9785	0.949642	60	1.5	224.168	0.261869	0.174656	0.539656	0.942225	65.0102	1.0835		19.1205	0.0645266	0.109516	0.0752265	0.115484	11.8423	0.197371
		60	1	0.0921472		36.7566	36.794	36.8494	38.8143	2.05773		82.6103	0.037382	0.055426	1.96492	2.05773	29.1583	0.485972	60	1.6	87.6033	0.171103	0.196044	0.667419	0.870128	85.9041	1.43173		10.2942	0.0474558	0.229138	0.0757502	0.245725	64.7589	1.07932
		60	1	0.0871062		38.8295	38.9086	39.0113	39.6439	0.814392		78.091	0.079131	0.102687	0.632575	0.814393	73.6745	1.22791	60	1.7	246.958	0.246963	0.119883	0.874262	1.24111	50.0166	0.83361		23.2224	0.0563699	0.036112	0.246241	0.251699	8.79515	0.146586
		60	1	0.107572		39.6584	39.69	39.7992	40.6325	0.974094		96.4391	0.031654	0.109108	0.833332	0.974094	61.5957	1.02659
		60	1	0.0899864		40.6249	40.7485	40.7802	41.5795	0.954543		80.6731	0.123544	0.031759	0.799241	0.954544	62.8572	1.04762
		60	1	0.100556		41.6294	41.712	41.7651	42.6325	1.00309		90.1486	0.082637	0.05303	0.867423	1.00309	59.8152	0.99692
		60	1	0.0937879		42.6433	42.715	42.7688	43.5416	0.898259		84.0812	0.071678	0.053855	0.772726	0.898259	66.7959	1.11326
		60	1	0.0968326		43.5643	43.6514	43.7234	44.6514	1.08712		86.8108	0.087121	0.07197	0.928028	1.08712	55.1917	0.919862
		60	1	0.0960978		44.6549	44.7461	44.7916	46.5454	1.8905		86.152	0.091264	0.045454	1.75378	1.8905	31.7376	0.52896
		60	1	0.108737		46.5188	46.6022	46.712	47.4734	0.954543		97.4834	0.083333	0.109849	0.761362	0.954544	62.8572	1.04762
		60	1	0.0948841		47.487	47.5546	47.6401	48.4014	0.914389		85.0639	0.06761	0.085417	0.761362	0.914389	65.6176	1.09363
		60	1	0.0949349		48.4251	48.4961	48.5491	49.3938	0.968759		85.1094	0.071034	0.05303	0.844695	0.968759	61.9349	1.03225
		60	1	0.0863544		49.4065	49.4279	49.5529	50.4355	1.02896		77.417	0.021388	0.125	0.882574	1.02896	58.3112	0.971853
		60	1	0.0984473		50.4317	50.4885	50.5746	51.481	1.04921		88.2583	0.056786	0.086032	0.90639	1.04921	57.186	0.9531
		60	1	0.0591492		51.4923	51.5302	51.5567	52.4355	0.0643938		53.0275	0.037879	0.905301	0.878786	0.064394	931.764	15.5294
		60	1	0.0981578		52.4393	52.5188	52.6097	53.462	1.02273		87.9988	0.079545	0.090909	0.852271	1.02272	58.6668	0.97778
		60	1	0.108748		53.509	53.5637	53.6287	54.5378	1.02877		97.4933	0.054658	0.065025	0.909089	1.02877	58.322	0.972033
		60	1	0.0748446		54.5226	54.6278	54.7044	55.5794	1.05682		67.0984	0.105166	0.076652	0.874998	1.05682	56.7743	0.946239
		60	1	0.080456		55.5756	55.6608	55.7461	56.6438	1.06818		72.129	0.08517	0.085284	0.897726	1.06818	56.1703	0.936172
		60	1	0.0903141		56.6514	56.7177	56.8105	57.7423	1.09091		80.9669	0.066262	0.092828	0.931816	1.09091	55.0002	0.916669
		60	1	0.100289		57.7572	57.7855	57.8938	58.8711	1.1139		89.9098	0.02834	0.108287	0.977271	1.1139	53.8649	0.897748
		60	1	0.0857536		58.8825	58.9763	59.015	59.9544	1.07197		76.8784	0.093879	0.038697	0.939392	1.07197	55.9718	0.932864
		60	1.1	0.107405		310.058	310.155	310.264	311.242	1.18334		96.2893	0.09623	0.10985	0.97727	1.18335	50.7035	0.845059
		60	1.1	0.0927821		311.253	311.379	311.461	312.264	1.01136		83.1795	0.12631	0.08202	0.80303	1.01136	59.3261	0.988768
		60	1.1	0.108743		312.253	312.345	312.45	313.321	1.06818		97.4883	0.09143	0.10554	0.87121	1.06818	56.1703	0.936172
		60	1.1	0.12516		313.325	313.454	313.527	314.359	1.03409		112.206	0.12879	0.07349	0.83181	1.03409	58.022	0.967034
		60	1.1	0.0859835		314.367	314.502	314.571	315.446	1.07954		77.0845	0.13518	0.06937	0.87499	1.07954	55.5792	0.92632
		60	1.1	0.0810746		315.465	315.556	315.617	316.579	1.11418		72.6837	0.09145	0.06061	0.96212	1.11418	53.8513	0.897521
		60	1.1	0.0908989		316.616	316.719	316.761	317.753	1.13677		81.4911	0.10268	0.04166	0.99243	1.13677	52.7811	0.879685
		60	1.1	0.0912762		317.77	317.848	317.92	318.859	1.08945		81.8294	0.07809	0.07197	0.9394	1.08946	55.0732	0.917886
		60	1.1	0.0901573		318.899	318.969	319.03	319.992	1.0925		80.8264	0.06978	0.06061	0.96212	1.09251	54.9194	0.915323
		60	1.1	0.138499		320.003	320.098	320.181	321.977	1.97348		124.165	0.09528	0.08275	1.79545	1.97348	30.4031	0.506719
		60	1.1	0.0879116		322.022	322.061	322.174	322.999	0.977266		78.8131	0.03871	0.1128	0.82576	0.97727	61.3955	1.02326
		60	1.1	0.109708		323.015	323.046	323.162	323.999	0.98406		98.3539	0.03059	0.11635	0.83712	0.98406	60.9719	1.0162
		60	1.1	0.0912488		324.011	324.135	324.23	325.109	1.09815		81.8048	0.12414	0.09523	0.87878	1.09815	54.6373	0.910622
		60	1.1	0.0811717		325.147	325.23	325.31	326.211	1.06439		72.7707	0.08333	0.07955	0.90151	1.06439	56.3703	0.939505
		60	1.1	0.0951649		326.211	326.299	326.372	327.325	1.11363		85.3157	0.08712	0.07318	0.95334	1.11364	53.8774	0.897956
		60	1.1	0.0989522		327.329	327.364	327.496	328.878	1.54879		88.711	0.03472	0.13149	1.38257	1.54878	38.7402	0.645669
		60	1.1	0.0720335		328.886	329.002	329.049	330.545	1.65909		64.5783	0.11595	0.04693	1.49621	1.65909	36.1644	0.60274
		60	1.1	0.0784785		330.541	330.661	330.693	331.537	0.99621		70.3562	0.12028	0.03172	0.84421	0.99621	60.2283	1.0038
		60	1.1	0.0825153		331.53	331.621	331.69	332.689	1.15909		73.9752	0.09091	0.06899	0.99919	1.15909	51.7647	0.862746
		60	1.1	0.0842826		332.689	332.817	332.859	333.973	1.28409		75.5596	0.12858	0.04188	1.11363	1.28409	46.7257	0.778762
		60	1.1	0.0836679		333.975	334.086	334.185	335.227	1.2517		75.0086	0.11156	0.09848	1.04166	1.2517	47.9348	0.798913
		60	1.1	0.0906648		335.234	335.37	335.424	336.458	1.22348		81.2813	0.13636	0.05303	1.03409	1.22348	49.0404	0.817341
		60	1.1	0.124146		336.475	336.564	336.624	337.723	1.24809		111.297	0.089	0.06061	1.09848	1.24809	48.0735	0.801224
		60	1.1	0.125159		337.738	337.826	337.893	338.855	1.11742		112.205	0.08779	0.06752	0.96211	1.11742	53.6951	0.894919
		60	1.1	0.125159		338.886	338.972	339.06	340.799	1.91287		112.205	0.08603	0.08821	1.73863	1.91287	31.3665	0.522775
		60	1.2	0.132578		559.987	560.09	560.222	561.014	1.02651		118.857	0.10228	0.13257	0.79167	1.02652	58.4499	0.974165
		60	1.2	0.191105		561.014	561.109	561.249	562.052	1.03788		171.326	0.09469	0.14015	0.80303	1.03787	57.8107	0.963512
		60	1.2	0.14612		562.065	562.15	562.2	563.059	0.994299		130.997	0.08521	0.04924	0.85985	0.9943	60.344	1.00573
		60	1.2	0.187472		563.08	563.154	563.264	564.04	0.960275		168.069	0.07391	0.10985	0.77652	0.96028	62.4818	1.04136
		60	1.2	0.155056		564.037	564.078	564.188	564.995	0.958331		139.009	0.04166	0.10985	0.80682	0.95833	62.6089	1.04348
		60	1.2	0.165934		564.995	565.112	565.184	566.059	1.06439		148.761	0.11742	0.07197	0.875	1.06439	56.3703	0.939505
		60	1.2	0.137339		566.048	566.131	566.211	567.006	0.958331		123.125	0.08333	0.07955	0.79545	0.95833	62.6089	1.04348
		60	1.2	0.174361		567.01	567.075	567.177	568.01	0.999998		156.315	0.06439	0.10227	0.83333	0.99999	60.0006	1.00001
		60	1.2	0.197634		568.019	568.09	568.158	569.037	1.01741		177.18	0.07045	0.06818	0.87879	1.01742	58.9727	0.982878
		60	1.2	0.166696		569.044	569.131	569.203	569.999	0.954543		149.443	0.08712	0.07197	0.79546	0.95455	62.8568	1.04761
		60	1.2	0.196535		570.014	570.086	570.207	570.934	0.920453		176.194	0.07197	0.12121	0.72727	0.92045	65.1855	1.08643
		60	1.2	0.151398		570.989	571.059	571.147	572.01	1.02101		135.729	0.07026	0.08712	0.86364	1.02102	58.7648	0.979413
		60	1.2	0.136326		572.01	572.063	572.218	573.022	1.01136		122.217	0.05303	0.1553	0.80303	1.01136	59.3261	0.988768
		60	1.2	0.12964		573.038	573.131	573.241	574.067	1.02913		116.223	0.09353	0.10984	0.82576	1.02913	58.3017	0.971695
		60	1.2	0.149911		574.106	574.192	574.253	575.131	1.02535		134.396	0.08596	0.06061	0.87878	1.02535	58.5166	0.975277
		60	1.2	0.144204		575.139	575.211	575.359	576.222	1.08333		129.28	0.07197	0.14772	0.86364	1.08333	55.3848	0.92308
		60	1.2	0.144744		576.226	576.357	576.438	577.169	0.94318		129.763	0.13093	0.08119	0.73106	0.94318	63.6146	1.06024
		60	1.2	0.163539		577.165	577.26	577.362	578.264	1.09848		146.613	0.09469	0.10228	0.90151	1.09848	54.6209	0.910349
		60	1.2	0.140876		578.277	578.376	578.427	579.218	0.941172		126.296	0.09843	0.05108	0.79166	0.94117	63.7504	1.06251
		60	1.2	0.158424		579.207	579.283	579.423	580.294	1.08712		142.028	0.07576	0.14015	0.87121	1.08712	55.1917	0.919862
		60	1.2	0.211437		580.287	580.385	580.468	581.381	1.09469		189.554	0.09849	0.08333	0.91288	1.0947	54.8095	0.913492
		60	1.2	0.144801		581.389	581.496	581.544	582.366	0.977271		129.815	0.10723	0.04808	0.82196	0.97727	61.3955	1.02326
		60	1.2	0.165776		582.405	582.506	582.563	583.427	1.0221		148.618	0.10165	0.05681	0.86364	1.0221	58.7027	0.978378
		60	1.2	0.144351		583.419	583.51	583.612	584.556	1.13636		129.411	0.09091	0.10227	0.94318	1.13636	52.8002	0.880003
		60	1.2	0.122183		584.593	584.711	584.764	585.525	0.931816		109.537	0.11743	0.05303	0.76136	0.93182	64.3901	1.07317
		60	1.2	0.147659		585.555	585.665	585.703	586.457	0.902581		132.377	0.11092	0.03787	0.75379	0.90258	66.4761	1.10794
		60	1.2	0.18846		586.487	586.601	586.715	587.487	1		168.955	0.11363	0.11364	0.77273	1	60	1
		60	1.2	0.188221		587.501	587.617	587.665	588.593	1.09245		168.741	0.11617	0.04826	0.92802	1.09245	54.9224	0.915374
		60	1.2	0.175908		588.612	588.702	588.76	589.499	0.886435		157.702	0.08947	0.05833	0.73863	0.88643	67.6872	1.12812
		60	1.2	0.17504		589.51	589.578	589.707	590.578	1.06818		156.924	0.06818	0.12879	0.87121	1.06818	56.1703	0.936172
		60	1.3	0.14545		870.337	870.366	870.468	871.104	0.767541		130.396	0.02891	0.10227	0.63636	0.76754	78.1718	1.30286
		60	1.3	0.138122		871.13	871.229	871.32	871.919	0.788133		123.826	0.09874	0.09091	0.59848	0.78813	76.1296	1.26883
		60	1.3	0.214092		871.911	871.994	872.074	872.805	0.893938		191.934	0.08333	0.07961	0.73099	0.89393	67.1193	1.11866
		60	1.3	0.125989		872.805	872.922	872.979	873.612	0.806816		112.949	0.11743	0.05682	0.63257	0.80682	74.366	1.23943
		60	1.3	0.13816		873.608	873.657	873.744	874.43	0.821968		123.861	0.04925	0.08712	0.6856	0.82197	72.9954	1.21659
		60	1.3	0.145574		874.419	874.479	874.604	875.237	0.81818		130.508	0.0606	0.125	0.63258	0.81818	73.3335	1.22222
		60	1.3	0.182532		875.3	875.339	875.441	876.127	0.826481		163.64	0.0386	0.10227	0.68561	0.82648	72.597	1.20995
		60	1.3	0.121781		876.133	876.206	876.263	876.987	0.853686		109.177	0.07338	0.05682	0.72348	0.85368	70.2839	1.1714
		60	1.3	0.190219		877.002	877.033	877.127	877.862	0.859996		170.532	0.03105	0.0941	0.73484	0.85999	69.7683	1.1628
		60	1.3	0.132239		877.887	877.956	878.021	878.706	0.819969		118.553	0.06997	0.06439	0.68561	0.81997	73.1734	1.21956
		60	1.3	0.145491		878.706	878.805	878.885	879.51	0.803029		130.433	0.09848	0.07955	0.625	0.80303	74.717	1.24528
		60	1.3	0.175354		879.521	879.619	879.706	880.396	0.874998		157.205	0.09848	0.08706	0.68946	0.875	68.5714	1.14286
		60	1.3	0.146539		880.396	880.46	880.54	881.331	0.935202		131.373	0.06399	0.07955	0.79166	0.9352	64.1574	1.06929
		60	1.3	0.176751		881.339	881.388	881.467	882.142	0.803029		158.458	0.04924	0.07851	0.67528	0.80303	74.717	1.24528
		60	1.3	0.131544		882.153	882.241	882.29	883.085	0.932362		117.929	0.08767	0.04924	0.79546	0.93237	64.3521	1.07254
		60	1.3	0.149536		883.089	883.195	883.271	883.915	0.825756		134.059	0.10606	0.07576	0.64394	0.82576	72.6603	1.21101
		60	1.3	0.173007		883.919	883.994	884.055	884.778	0.859456		155.101	0.07537	0.0606	0.72348	0.85945	69.8121	1.16353
		60	1.3	0.158736		884.792	884.877	884.924	885.604	0.812292		142.307	0.08502	0.04721	0.68006	0.81229	73.8652	1.23109
		60	1.3	0.144119		885.604	885.771	885.813	886.612	1.00757		129.203	0.16667	0.04166	0.79924	1.00757	59.5492	0.992487
		60	1.3	0.115943		886.604	886.661	886.771	887.494	0.89015		103.943	0.05682	0.10984	0.72349	0.89015	67.4044	1.12341
		60	1.3	0.142474		887.487	887.578	887.661	888.369	0.882574		127.729	0.09091	0.08333	0.70834	0.88258	67.9825	1.13304
		60	1.3	0.185421		888.369	888.434	888.532	889.199	0.829544		166.23	0.06439	0.09848	0.66667	0.82954	72.3292	1.20549
		60	1.3	0.170879		889.191	889.313	889.4	890.134	0.94318		153.193	0.12122	0.08712	0.73484	0.94318	63.6146	1.06024
		60	1.3	0.134552		890.153	890.259	890.339	891.1	0.946968		120.626	0.10606	0.07955	0.76136	0.94697	63.36	1.056
		60	1.3	0.129715		891.114	891.191	891.303	891.903	0.789271		116.29	0.07715	0.11167	0.60045	0.78927	76.0196	1.26699
		60	1.3	0.140566		891.919	892.032	892.123	892.691	0.772726		126.018	0.11364	0.09091	0.56818	0.77273	77.6468	1.29411
		60	1.3	0.151807		892.726	892.805	892.916	893.688	0.96159		136.095	0.07901	0.11099	0.77159	0.96159	62.3967	1.03994
		60	1.3	0.217834		893.691	893.737	893.854	894.581	0.89015		195.289	0.04546	0.11742	0.72727	0.89015	67.4044	1.12341
		60	1.3	0.137835		894.6	894.699	894.759	895.562	0.962119		123.569	0.09849	0.0606	0.80303	0.96212	62.3623	1.03937
		60	1.3	0.175974		895.565	895.612	895.697	896.426	0.860879		157.761	0.04648	0.08533	0.72907	0.86088	69.6961	1.1616
		60	1.3	0.108313		896.438	896.491	896.525	897.328	0.89015		97.1032	0.05303	0.03425	0.80287	0.89015	67.4044	1.12341
		60	1.3	0.136832		897.343	897.487	897.528	898.237	0.893938		122.67	0.14394	0.04167	0.70833	0.89394	67.1186	1.11864
		60	1.3	0.18486		898.252	898.366	898.426	899.085	0.833332		165.728	0.11364	0.0606	0.65909	0.83333	72.0003	1.2
		60	1.3	0.202952		899.108	899.241	899.278	899.987	0.878786		181.947	0.13258	0.03787	0.70834	0.87879	68.2757	1.13793
		60	1.4	0.225786		1251.15	1251.48	1251.63	1252.97	1.82836		202.418	0.3322	0.1528	1.3433	1.8283	32.8174	0.546956
		60	1.4	0.21519		1253.02	1253.37	1253.46	1254.92	1.89703		192.918	0.3478	0.0873	1.4619	1.897	31.6289	0.527148
		60	1.4	0.22073		1254.93	1255.27	1255.36	1256.8	1.86861		197.885	0.3409	0.0892	1.4385	1.8686	32.1096	0.53516
		60	1.4	0.17265		1256.8	1257.01	1257.22	1258.64	1.84455		154.781	0.2163	0.2027	1.4256	1.8446	32.5274	0.542123
		60	1.4	0.184243		1258.64	1259.02	1259.06	1260.36	1.72608		165.174	0.3813	0.0445	1.3003	1.7261	34.7604	0.579341
		60	1.4	0.194322		1260.38	1260.76	1260.84	1262.35	1.97679		174.211	0.3844	0.0757	1.5167	1.9768	30.3521	0.505868
		60	1.4	0.192866		1262.35	1262.71	1262.83	1264.3	1.94385		172.905	0.3568	0.1226	1.4645	1.9439	30.8658	0.51443
		60	1.4	0.166357		1264.3	1264.55	1264.72	1266.25	1.9449		149.139	0.2465	0.1756	1.5228	1.9449	30.8499	0.514165
		60	1.4	0.178862		1266.21	1266.5	1266.63	1268.22	2.01303		160.35	0.2971	0.1287	1.5872	2.013	29.8063	0.496771
		60	1.4	0.213236		1268.23	1268.54	1268.64	1270.18	1.9444		191.167	0.3119	0.0984	1.5341	1.9444	30.8578	0.514297
		60	1.4	0.16161		1270.19	1270.44	1270.6	1272.21	2.01772		144.884	0.2488	0.1602	1.6087	2.0177	29.7368	0.495614
		60	1.4	0.175971		1272.21	1272.57	1272.7	1274.07	1.85644		157.758	0.3565	0.1265	1.3735	1.8565	32.3189	0.538648
		60	1.4	0.186001		1274.08	1274.4	1274.49	1275.91	1.83173		166.75	0.3214	0.0944	1.4159	1.8317	32.7565	0.545941
		60	1.4	0.182753		1275.9	1276.2	1276.33	1277.79	1.89015		163.838	0.2993	0.1233	1.4676	1.8902	31.7427	0.529045
		60	1.4	0.180286		1277.73	1278.06	1278.22	1279.7	1.96754		161.627	0.3239	0.1584	1.4852	1.9675	30.4956	0.508259
		60	1.4	0.183395		1279.71	1279.99	1280.11	1281.6	1.88786		164.414	0.2856	0.1138	1.4885	1.8879	31.7813	0.529689
		60	1.5	0.248343		1420.29	1420.68	1420.81	1421.32	1.02418		222.64	0.3916	0.123	0.5096	1.0242	58.5823	0.976372
		60	1.5	0.243383		1421.3	1421.66	1421.78	1422.23	0.927479		218.193	0.3517	0.1252	0.4505	0.9274	64.697	1.07828
		60	1.5	0.242612		1422.18	1422.35	1422.65	1423.17	0.993671		217.502	0.1708	0.3056	0.5172	0.9936	60.3865	1.00644
		60	1.5	0.278822		1423.18	1423.49	1423.67	1424.06	0.877122		249.965	0.3057	0.1821	0.3893	0.8771	68.4073	1.14012
		60	1.5	0.277547		1424.06	1424.39	1424.55	1425.19	1.1296		248.822	0.3303	0.1573	0.642	1.1296	53.1161	0.885269
		60	1.5	0.277998		1425.02	1425.24	1425.46	1425.97	0.949921		249.226	0.2211	0.219	0.5098	0.9499	63.1645	1.05274
		60	1.5	0.260588		1425.96	1426.28	1426.37	1426.83	0.869216		233.618	0.318	0.0929	0.4583	0.8692	69.029	1.15048
		60	1.5	0.268702		1426.84	1427.15	1427.32	1427.84	0.997669		240.892	0.3137	0.1661	0.5179	0.9977	60.1383	1.00231
		60	1.5	0.259307		1427.79	1428.04	1428.22	1428.64	0.85799		232.469	0.2557	0.1758	0.4265	0.858	69.9301	1.1655
		60	1.5	0.229833		1428.66	1428.85	1429.01	1429.61	0.952157		206.046	0.1945	0.1566	0.601	0.9521	63.0186	1.05031
		60	1.5	0.267572		1429.54	1429.82	1429.99	1430.5	0.956283		239.879	0.2782	0.1709	0.5072	0.9563	62.7418	1.0457
		60	1.5	0.231234		1430.49	1430.74	1430.9	1431.41	0.925659		207.302	0.2476	0.164	0.514	0.9256	64.8228	1.08038
		60	1.5	0.217654		1431.4	1431.75	1431.85	1432.46	1.06439		195.127	0.3485	0.0996	0.6163	1.0644	56.3698	0.939496
		60	1.5	0.236617		1432.45	1432.63	1432.73	1433.32	0.867422		212.128	0.1856	0.0993	0.5826	0.8675	69.1643	1.15274
		60	1.5	0.253113		1433.26	1433.57	1433.67	1434.13	0.869595		226.916	0.3071	0.0968	0.4657	0.8696	68.9972	1.14995
		60	1.5	0.259052		1434.14	1434.41	1434.55	1435.06	0.915753		232.241	0.268	0.1448	0.503	0.9158	65.5165	1.09194
		60	1.5	0.251571		1435.01	1435.28	1435.51	1436.04	1.026		225.534	0.2685	0.2246	0.5329	1.026	58.4795	0.974659
		60	1.5	0.263286		1435.98	1436.31	1436.4	1437.01	1.02827		236.037	0.3275	0.0937	0.607	1.0282	58.3544	0.972573
		60	1.5	0.244631		1437	1437.31	1437.41	1437.94	0.946968		219.313	0.3106	0.105	0.5313	0.9469	63.3647	1.05608
		60	1.5	0.255638		1437.93	1438.21	1438.31	1438.88	0.951777		229.181	0.2813	0.101	0.5694	0.9517	63.0451	1.05075
		60	1.5	0.276569		1438.88	1439.05	1439.24	1439.92	1.03822		247.945	0.1708	0.1836	0.6838	1.0382	57.7923	0.963206
		60	1.5	0.223137		1439.91	1440.1	1440.32	1440.8	0.886362		200.043	0.1894	0.2193	0.4777	0.8864	67.6895	1.12816
		60	1.5	0.246892		1440.79	1441.1	1441.22	1441.83	1.04744		221.339	0.3164	0.1173	0.6138	1.0475	57.2792	0.954654
		60	1.5	0.291627		1441.82	1442.01	1442.22	1442.67	0.856563		261.444	0.1899	0.2131	0.4536	0.8566	70.0444	1.16741
		60	1.5	0.241078		1442.69	1442.88	1443.1	1443.62	0.931823		216.128	0.1932	0.2191	0.5196	0.9319	64.3846	1.07308
		60	1.5	0.262462		1443.71	1443.9	1444.03	1444.6	0.89015		235.298	0.197	0.1258	0.5673	0.8901	67.4082	1.12347
		60	1.5	0.20581		1444.57	1444.85	1445	1445.52	0.956316		184.509	0.2859	0.1428	0.5277	0.9564	62.7353	1.04559
		60	1.5	0.239421		1445.53	1445.78	1445.9	1446.55	1.01894		214.641	0.2537	0.1149	0.6503	1.0189	58.887	0.981451
		60	1.5	0.231072		1446.52	1446.84	1447	1447.55	0.48475		207.157	0.3198	0.7083	0.5433	0.4848	123.762	2.06271
		60	1.5	0.266078		1447.55	1447.82	1447.99	1448.72	1.16333		238.539	0.2618	0.178	0.7235	1.1633	51.5774	0.859623
		60	1.5	0.248481		1448.72	1448.88	1449.03	1449.59	0.867422		222.764	0.1591	0.1522	0.5561	0.8674	69.1722	1.15287
		60	1.5	0.201365		1449.6	1449.76	1449.97	1450.47	0.878925		180.524	0.1668	0.2113	0.5008	0.8789	68.2672	1.13779
		60	1.6	0.101752		1530.02	1530.25	1530.28	1530.97	0.954131		91.2206	0.2307	0.0337	0.6898	0.9542	62.8799	1.048
		60	1.6	0.0905441		1530.94	1531.17	1531.28	1531.87	0.928028		81.1731	0.2311	0.1098	0.5872	0.9281	64.6482	1.07747
		60	1.6	0.0878316		1531.88	1532.05	1532.16	1532.8	0.916665		78.7413	0.1629	0.1129	0.6409	0.9167	65.4522	1.09087
		60	1.6	0.0854851		1532.82	1533.03	1533.16	1533.82	0.999694		76.6377	0.2043	0.1363	0.6591	0.9997	60.018	1.0003
		60	1.6	0.103491		1533.85	1533.98	1534.06	1534.88	1.02702		92.7804	0.1255	0.087	0.8145	1.027	58.4226	0.97371
		60	1.6	0.0986534		1534.89	1534.98	1535.11	1535.78	0.888171		88.4431	0.0927	0.1288	0.6667	0.8882	67.5524	1.12587
		60	1.6	0.103611		1535.78	1536.01	1536.07	1536.79	1.01051		92.8872	0.234	0.0606	0.7159	1.0105	59.3765	0.989609
		60	1.6	0.0812218		1536.8	1536.94	1537.02	1537.61	0.810851		72.8156	0.1403	0.0872	0.5833	0.8108	74.001	1.23335
		60	1.6	0.0921155		1537.71	1537.81	1537.97	1538.68	0.975498		82.5819	0.108	0.1591	0.7084	0.9755	61.5069	1.02512
		60	1.6	0.102784		1538.72	1538.83	1538.97	1539.57	0.849922		92.1465	0.1037	0.1439	0.6023	0.8499	70.5965	1.17661
		60	1.6	0.0838617		1539.6	1539.75	1539.87	1540.56	0.96713		75.1823	0.1489	0.125	0.6932	0.9671	62.0412	1.03402
		60	1.6	0.109147		1540.57	1540.77	1540.86	1541.47	0.904231		97.851	0.1997	0.0871	0.6174	0.9042	66.357	1.10595
		60	1.6	0.0892739		1541.52	1541.61	1541.76	1542.48	0.957555		80.0343	0.0902	0.1439	0.7235	0.9576	62.6566	1.04428
		60	1.6	0.101128		1542.48	1542.67	1542.77	1543.45	0.969695		90.6614	0.1932	0.0948	0.6817	0.9697	61.8748	1.03125
		60	1.6	0.103798		1543.42	1543.57	1543.69	1544.3	0.875737		93.0551	0.1485	0.1212	0.6061	0.8758	68.5088	1.14181
		60	1.6	0.1148		1544.31	1544.51	1544.62	1545.21	0.901513		102.918	0.2008	0.1098	0.591	0.9016	66.5484	1.10914
		60	1.6	0.0920728		1545.21	1545.43	1545.51	1546.19	0.988634		82.5435	0.2235	0.0857	0.6794	0.9886	60.6919	1.01153
		60	1.6	0.106029		1546.17	1546.39	1546.49	1547.12	0.94318		95.055	0.2197	0.0909	0.6325	0.9431	63.62	1.06033
		60	1.6	0.0889186		1547.11	1547.3	1547.4	1548.16	1.05303		79.7158	0.197	0.0946	0.7614	1.053	56.9801	0.949668
		60	1.6	0.0973208		1548.14	1548.28	1548.39	1548.97	0.829544		87.2484	0.1325	0.1099	0.5871	0.8295	72.3327	1.20555
		60	1.6	0.0969457		1548.97	1549.17	1549.33	1549.89	0.916665		86.9121	0.1932	0.1666	0.5569	0.9167	65.4522	1.09087
		60	1.6	0.0805762		1549.9	1550.04	1550.3	1550.84	0.401514		72.2368	0.1402	0.7992	0.5379	0.4015	149.44	2.49066
		60	1.6	0.0758318		1550.9	1551.14	1551.25	1551.93	1.03409		67.9835	0.2425	0.1098	0.6818	1.0341	58.0215	0.967024
		60	1.6	0.0908313		1551.93	1552.12	1552.24	1552.82	0.89015		81.4306	0.1894	0.1175	0.5833	0.8902	67.4006	1.12334
		60	1.6	0.0971394		1552.83	1552.99	1553.18	1553.85	1.01894		87.0858	0.1628	0.1894	0.6667	1.0189	58.887	0.981451
		60	1.6	0.109892		1553.85	1554.07	1554.16	1554.81	0.969695		98.5187	0.2273	0.0871	0.6553	0.9697	61.8748	1.03125
		60	1.6	0.112504		1554.83	1555.04	1555.17	1555.85	1.02079		100.86	0.214	0.1325	0.6743	1.0208	58.7774	0.979624
		60	1.6	0.130892		1555.86	1555.97	1556.09	1556.88	1.02167		117.345	0.1126	0.1136	0.7955	1.0217	58.7257	0.978761
		60	1.6	0.094008		1556.88	1556.98	1557.1	1557.83	0.219697		84.2785	0.1023	0.856	0.7386	0.2197	273.1	4.55166
		60	1.6	0.108881		1557.84	1558	1558.04	1558.74	0.204545		97.6119	0.1591	0.7424	0.6969	0.2046	293.255	4.88759
		60	1.6	0.0936503		1558.74	1558.88	1558.97	1559.63	0.225024		83.9578	0.1364	0.7462	0.6576	0.225	266.667	4.44444
		60	1.6	0.101943		1559.63	1559.83	1559.92	1560.8	1.17045		91.392	0.2083	0.0909	0.8712	1.1704	51.2645	0.854409
		60	1.7	0.308063		1700.29	1700.61	1700.67	1701.41	1.11363		276.179	0.3181	0.0569	0.7386	1.1136	53.8793	0.897989
		60	1.7	0.294723		1701.42	1701.62	1701.78	1702.45	1.02767		264.22	0.1981	0.1591	0.6705	1.0277	58.3828	0.973047
		60	1.7	0.302009		1702.44	1702.73	1702.82	1703.64	1.20454		270.752	0.2917	0.0859	0.8269	1.2045	49.8132	0.83022
		60	1.7	0.23711		1703.67	1703.8	1703.96	1704.66	0.984919		212.57	0.1326	0.1591	0.6932	0.9849	60.9199	1.01533
		60	1.7	0.258275		1704.66	1704.81	1704.96	1705.75	1.09091		231.544	0.1591	0.1439	0.7879	1.0909	55.0005	0.916674
		60	1.7	0.260102		1705.76	1706.03	1706.17	1706.8	1.03409		233.182	0.2728	0.1326	0.6287	1.0341	58.0215	0.967024
		60	1.7	0.306798		1706.82	1707.06	1707.19	1707.98	1.16538		275.046	0.2412	0.125	0.7992	1.1654	51.4845	0.858074
		60	1.7	0.273154		1707.98	1708.32	1708.42	1709.13	1.14015		244.883	0.3334	0.0984	0.7084	1.1402	52.6223	0.877039
		60	1.7	0.288628		1709.13	1709.42	1709.5	1710.37	1.23863		258.756	0.2954	0.072	0.8712	1.2386	48.4418	0.807363
		60	1.7	0.308746		1710.34	1710.55	1710.64	1712.06	1.71591		276.792	0.2045	0.0909	1.4205	1.7159	34.9671	0.582785
		60	1.7	0.267888		1712.09	1712.34	1712.45	1713.96	1.86804		240.163	0.2544	0.1098	1.5038	1.868	32.1199	0.535332
		60	1.7	0.331103		1713.85	1714.2	1714.27	1715.52	1.66666		296.835	0.356	0.0606	1.25	1.6666	36.0014	0.600024
		60	1.7	0.23911		1715.54	1715.79	1715.93	1717.2	1.66642		214.363	0.2535	0.1402	1.2727	1.6664	36.0058	0.600096
		60	1.7	0.239813		1717.25	1717.52	1717.63	1718.52	1.27385		214.993	0.2777	0.1023	0.8939	1.2739	47.0995	0.784991
		60	1.7	0.276134		1718.52	1718.83	1718.88	1719.42	0.897725		247.555	0.303	0.0493	0.5454	0.8977	66.8375	1.11396
		60	1.7	0.262966		1719.45	1719.66	1719.8	1720.5	1.05303		235.75	0.2084	0.1439	0.7008	1.0531	56.9746	0.949577
		60	1.7	0.260384		1720.55	1720.82	1720.98	1721.85	1.30303		233.435	0.2727	0.1591	0.8712	1.303	46.0476	0.76746
		60	1.7	0.261468		1721.75	1722.02	1722.15	1723.1	1.34848		234.407	0.269	0.1237	0.9558	1.3485	44.4939	0.741565
		60	1.7	0.258772		1723.09	1723.3	1723.43	1724.13	1.03409		231.99	0.2083	0.1277	0.698	1.034	58.0271	0.967118
		60	1.7	0.269223		1724.14	1724.33	1724.52	1725.36	1.21969		241.359	0.197	0.1856	0.8371	1.2197	49.1924	0.819874
		60	1.7	0.318525		1725.3	1725.55	1725.69	1726.56	1.26054		285.559	0.2492	0.1401	0.8713	1.2606	47.5964	0.793273
		60	1.7	0.25883		1726.55	1726.72	1726.87	1727.69	1.14015		232.042	0.178	0.1478	0.8143	1.1401	52.627	0.877116
		60	1.7	0.261706		1727.67	1727.87	1727.99	1728.72	1.04166		234.62	0.1932	0.1232	0.7252	1.0416	57.6037	0.960061
		60	1.7	0.267707		1728.77	1729.03	1729.17	1730.06	1.29763		240	0.2598	0.1401	0.8977	1.2976	46.2392	0.770654
	Vagotomy	63	1	0.130799		40.4586	40.5955	40.6888	41.3483	0.889679		100	0.136873	0.093323	0.659483	0.889679	67.4401	1.124	63	1	42.8959	0.141395	0.112116	0.6701	0.923611	65.1772	1.08629		15.3374	0.0479763	0.0443583	0.043537	0.0535472	3.83362	0.0638937
		63	1	0.0880247		41.3359	41.5598	41.5972	42.294	0.958116		67.2977	0.223975	0.037329	0.696811	0.958115	62.623	1.04372	63	1.1	35.2327	0.113466	0.0749137	0.584898	0.773278	77.9187	1.29864		9.00101	0.0362753	0.0281022	0.0456003	0.051372	5.06949	0.0844915
		63	1	0.0502237		42.2629	42.4682	42.5359	43.2645	1.00167		38.3976	0.20531	0.06773	0.728626	1.00167	59.9002	0.998337	63	1.2	21.3992	0.0729562	0.462777	0.90133	0.658949	237.271	3.95451		20.5934	0.0303031	0.428007	0.098694	0.486002	222.977	3.71628
		63	1	0.0502833		43.2583	43.3703	43.4823	44.2102	0.951894		38.4432	0.111987	0.111988	0.727919	0.951894	63.0322	1.05054	63	1.3	22.8349	0.0817831	0.611154	0.854442	0.474343	312.334	5.20557		23.8627	0.0351286	0.432688	0.102018	0.429089	254.015	4.23359
		63	1	0.0883457		44.1791	44.3097	44.384	45.0377	0.858571		67.5431	0.130652	0.074245	0.653674	0.858571	69.8836	1.16473	63	1.4	40.2167	0.216716	0.341492	0.780156	1.13862	63.8324	1.06387		26.8863	0.0932084	0.255224	0.107938	0.319362	46.3078	0.771797
		63	1	0.0478849		45.0688	45.2243	45.355	45.9336	0.864793		36.6095	0.155538	0.130652	0.578603	0.864793	69.3808	1.15635	63	1.5	31.1967	0.224089	0.293793	0.583325	1.03038	63.8115	1.06352		6.53325	0.115479	0.198788	0.181973	0.206225	31.8045	0.530076
		63	1	0.0897313		46.002	46.0767	46.2509	46.9228	0.920787		68.6025	0.074658	0.174203	0.671925	0.920786	65.1617	1.08603	63	1.6	42.1054	0.16153	0.139693	0.827607	1.12883	53.3095	0.888492		12.1429	0.0498094	0.0363453	0.0493325	0.0614325	3.00253	0.0500422
		63	1	0.0623187		46.8581	47.1032	47.1654	47.8373	0.979239		47.6446	0.245098	0.062216	0.671925	0.979239	61.2721	1.0212	63	1.7	38.4398	0.239655	0.207983	0.641721	1.00461	65.9841	1.09974		18.0433	0.086091	0.145929	0.116716	0.214415	32.2048	0.536746
		63	1	0.0534792		47.8311	48.0178	48.0738	48.7519	0.920787		40.8866	0.186645	0.055994	0.678147	0.920786	65.1617	1.08603
		63	1	0.0454709		48.7084	48.8452	49.0257	49.6292	0.920787		34.764	0.136874	0.180424	0.603489	0.920787	65.1616	1.08603
		63	1	0.0894212		49.6354	49.8034	49.8942	50.5064	0.871014		68.3654	0.167982	0.090801	0.612232	0.871015	68.8852	1.14809
		63	1	0.0420373		50.5435	50.693	50.8299	51.5516	1.00813		32.1389	0.149562	0.136873	0.721698	1.00813	59.516	0.991933
		63	1	0.0629625		51.5916	51.6823	51.844	52.4662	0.87454		48.1369	0.090627	0.16176	0.622153	0.87454	68.6075	1.14346
		63	1	0.0432613		52.4779	52.5906	52.7275	53.4056	0.927741		33.0746	0.112721	0.136873	0.678147	0.927741	64.6732	1.07789
		63	1	0.0412342		53.4084	53.4803	53.5857	54.3015	0.893139		31.5249	0.071897	0.105403	0.715839	0.893139	67.1788	1.11965
		63	1	0.0570447		54.2891	54.3948	54.5193	55.2223	0.93323		43.6125	0.105766	0.124431	0.703033	0.93323	64.2928	1.07155
		63	1	0.0446393		55.2161	55.3965	55.5209	56.2426	1.02655		34.1282	0.180425	0.12443	0.721698	1.02655	58.448	0.974134
		63	1	0.0432199		56.1624	56.2986	56.392	57.1074	0.945032		33.043	0.136233	0.093323	0.715476	0.945032	63.4899	1.05817
		63	1	0.0464185		57.1012	57.1634	57.2832	57.9909	0.889679		35.4884	0.062216	0.119794	0.707669	0.889679	67.4401	1.124
		63	1	0.0525678		57.9899	58.0531	58.1962	58.8743	0.884482		40.1897	0.06324	0.143096	0.678146	0.884482	67.8363	1.13061
		63	1	0.0468571		58.8681	59.0859	59.2352	59.8076	0.939451		35.8238	0.217754	0.149316	0.572381	0.939451	63.8671	1.06445
		63	1	0.0554319		59.7951	59.9631	60.0067	60.6288	0.833685		42.3795	0.167981	0.04356	0.622144	0.833685	71.9696	1.19949
		63	1	0.0461083		60.6475	60.8715	61.0021	61.6803	1.03277		35.2513	0.223975	0.130652	0.678147	1.03277	58.096	0.968266
		63	1	0.0462421		61.6126	61.7425	61.8918	62.5575	0.944847		35.3536	0.129826	0.149317	0.665704	0.944847	63.5023	1.05837
		63	1	0.0478791		62.4941	62.6073	62.7341	63.4409	0.946804		36.6051	0.113119	0.126887	0.706798	0.946804	63.3711	1.05618
		63	1	0.0461236		63.3748	63.5156	63.6587	64.3306	0.955813		35.263	0.140792	0.143096	0.671925	0.955813	62.7738	1.04623
		63	1	0.0512224		64.3431	64.5173	64.567	65.2452	0.902122		39.1612	0.174203	0.049772	0.678147	0.902122	66.5099	1.1085
		63	1	0.0456537		65.2733	65.3945	65.5376	66.1784	0.905091		34.9037	0.121179	0.143095	0.640817	0.905091	66.2917	1.10486
		63	1	0.067918		66.1805	66.334	66.4119	67.1303	0.949794		51.9255	0.153438	0.077928	0.718428	0.949794	63.1716	1.05286
		63	1	0.0354719		67.0539	67.1739	67.2896	67.9827	0.928727		27.1194	0.119928	0.115696	0.693103	0.928727	64.6046	1.07674
		63	1	0.051091		67.9827	68.0884	68.1643	68.7728	0.790134		39.0607	0.105766	0.075889	0.60848	0.790135	75.9364	1.26561
		63	1	0.0458253		68.7968	68.891	69.115	69.7496	0.952822		35.0349	0.094251	0.223975	0.634596	0.952822	62.9708	1.04951
		63	1	0.0363511		69.7371	69.8927	69.9384	70.6144	0.877236		27.7916	0.155538	0.045759	0.675939	0.877236	68.3966	1.13994
		63	1.1	0.0438038		390.724	390.799	390.861	391.596	0.8712		33.4895	0.07485	0.06221	0.73414	0.8712	68.8705	1.14784
		63	1.1	0.027594		391.589	391.62	391.776	392.448	0.858571		21.0965	0.03111	0.15554	0.67192	0.85857	69.8836	1.16473
		63	1.1	0.0392		392.466	392.579	392.709	393.325	0.858881		29.9696	0.11229	0.13066	0.61593	0.85888	69.8584	1.16431
		63	1.1	0.0524584		393.307	393.406	393.469	394.122	0.815021		40.1062	0.09955	0.06338	0.65209	0.81502	73.6178	1.22696
		63	1.1	0.0401495		394.128	394.271	394.339	394.955	0.827464		30.6956	0.1431	0.06844	0.61593	0.82747	72.5102	1.2085
		63	1.1	0.0438202		394.972	395.161	395.203	395.832	0.86068		33.5019	0.18876	0.04289	0.62903	0.86068	69.7123	1.16187
		63	1.1	0.0663177		395.832	395.92	396	396.629	0.796356		50.702	0.08711	0.08088	0.62837	0.79636	75.3428	1.25571
		63	1.1	0.0395171		396.691	396.778	396.84	397.413	0.721333		30.2121	0.08674	0.06221	0.57238	0.72133	83.1797	1.38633
		63	1.1	0.0385452		397.462	397.574	397.637	398.29	0.828171		29.469	0.11269	0.06222	0.65326	0.82817	72.4489	1.20748
		63	1.1	0.0327008		398.296	398.377	398.489	399.061	0.765248		25.0009	0.08088	0.11199	0.57238	0.76525	78.4057	1.30676
		63	1.1	0.035469		399.061	399.124	399.248	399.827	0.765248		27.1172	0.06221	0.12443	0.57861	0.76525	78.4057	1.30676
		63	1.1	0.0743284		399.839	399.95	400.02	400.573	0.734141		56.8265	0.11125	0.06917	0.55372	0.73414	81.7283	1.36214
		63	1.1	0.046753		400.598	400.791	400.841	401.482	0.883457		35.7442	0.19286	0.04978	0.64081	0.88345	67.9156	1.13193
		63	1.1	0.0843002		401.488	401.6	401.668	402.259	0.77147		64.4502	0.11198	0.06844	0.59105	0.77147	77.7736	1.29623
		63	1.1	0.0511068		402.312	402.377	402.452	402.987	0.675128		39.0728	0.06541	0.07466	0.53505	0.67512	88.8731	1.48122
		63	1.1	0.0506741		403.049	403.13	403.193	403.759	0.709394		38.742	0.08057	0.06266	0.56616	0.70939	84.5797	1.40966
		63	1.1	0.0423504		403.765	403.88	403.958	404.505	0.740362		32.3782	0.1151	0.07776	0.5475	0.74036	81.0417	1.35069
		63	1.1	0.0419255		404.487	404.599	404.717	405.271	0.783913		32.0534	0.11199	0.11821	0.55372	0.78392	76.5384	1.27564
		63	1.1	0.0417442		405.264	405.395	405.463	406.011	0.746584		31.9148	0.1308	0.06829	0.5475	0.74659	80.3654	1.33942
		63	1.1	0.0449674		406.036	406.146	406.235	406.795	0.759027		34.3791	0.10979	0.0893	0.55994	0.75903	79.0483	1.31747
		63	1.1	0.0409316		406.795	406.963	407.019	407.635	0.839907		31.2935	0.16798	0.056	0.61593	0.83991	71.4362	1.1906
		63	1.1	0.0512919		407.641	407.747	407.828	408.387	0.746584		39.2143	0.10577	0.08088	0.55993	0.74658	80.3665	1.33944
		63	1.1	0.0467243		408.394	408.45	408.587	409.14	0.746584		35.7222	0.056	0.13687	0.55372	0.74659	80.3654	1.33942
		63	1.1	0.0448315		409.134	409.252	409.308	409.893	0.759027		34.2751	0.11821	0.05583	0.58498	0.75902	79.0493	1.31749
		63	1.1	0.0444948		409.887	409.986	410.053	410.627	0.740362		34.0177	0.09955	0.06653	0.57428	0.74036	81.0417	1.35069
		63	1.1	0.0352144		410.627	410.764	410.8	411.386	0.759027		26.9225	0.13688	0.03583	0.58632	0.75903	79.0483	1.31747
		63	1.1	0.0389624		411.405	411.486	411.547	412.139	0.734141		29.788	0.08088	0.06128	0.59198	0.73414	81.7283	1.36214
		63	1.1	0.0488656		412.127	412.232	412.332	412.929	0.802577		37.3593	0.10577	0.09954	0.59727	0.80258	74.7589	1.24598
		63	1.1	0.0482882		412.929	413.091	413.147	413.694	0.765248		36.9179	0.16176	0.05599	0.5475	0.76525	78.4057	1.30676
		63	1.1	0.0374132		413.721	413.825	413.894	414.441	0.71958		28.6036	0.10365	0.06844	0.54749	0.71958	83.382	1.3897
		63	1.1	0.0483154		414.456	414.578	414.634	415.25	0.794135		36.9387	0.12221	0.05599	0.61593	0.79413	75.5544	1.25924
		63	1.1	0.0495626		415.244	415.38	415.419	415.984	0.740362		37.8922	0.13687	0.03848	0.56501	0.74036	81.0417	1.35069
		63	1.1	0.0439103		415.996	416.127	416.183	416.768	0.77147		33.5709	0.13066	0.05599	0.58482	0.77147	77.7736	1.29623
		63	1.1	0.0769583		416.768	416.861	416.961	417.502	0.734141		58.8371	0.09333	0.09954	0.54128	0.73415	81.7272	1.36212
		63	1.1	0.0354669		417.508	417.645	417.701	418.249	0.740362		27.1156	0.13687	0.05599	0.5475	0.74036	81.0417	1.35069
		63	1.1	0.0386665		418.224	418.398	418.46	418.983	0.759027		29.5618	0.17421	0.06221	0.52261	0.75903	79.0483	1.31747
		63	1.1	0.0425123		418.983	419.145	419.201	419.76	0.777691		32.502	0.16176	0.05599	0.55994	0.77769	77.1516	1.28586
		63	1.1	0.0410533		419.768	419.879	419.941	420.451	0.682667		31.3866	0.11029	0.06222	0.51016	0.68267	87.8902	1.46484
		63	1.2	0.0421874		589.95	590.013	590.066	591.058	1.10743		32.2536	0.06222	0.05383	0.99138	1.10743	54.1795	0.902992
		63	1.2	0.0203984		591.052	591.145	591.238	592.028	0.186646		15.5953	0.09333	0.09332	0.79013	0.97678	61.4263	1.02377
		63	1.2	0.0649475		592.053	592.178	592.252	593.217	1.16343		49.6544	0.12443	0.07466	0.96434	1.16343	51.5716	0.859527
		63	1.2	0.0321781		593.242	593.341	593.366	594.349	0.124431		24.6012	0.09955	0.02488	0.983	1.10743	54.1795	0.902992
		63	1.2	0.0175563		594.349	594.399	594.523	595.326	0.97678		13.4224	0.04978	0.12443	0.80257	0.97678	61.4263	1.02377
		63	1.2	0.139764		595.338	595.443	595.5	596.321	0.983002		106.854	0.10505	0.05671	0.82124	0.983	61.0376	1.01729
		63	1.2	0.0186307		596.315	596.377	596.52	597.51	0.205311		14.2438	0.06221	0.1431	0.98922	1.19453	50.229	0.837149
		63	1.2	0.0146743		597.435	597.503	597.59	598.437	0.155538		11.219	0.06844	0.0871	0.84613	1.00167	59.9	0.998333
		63	1.2	0.0233562		598.449	598.511	598.598	599.575	1.1261		17.8566	0.06222	0.0871	0.97678	1.1261	53.2812	0.888021
		63	1.2	0.0159152		599.563	599.625	599.712	600.564	0.14917		12.1677	0.06221	0.08696	0.85249	1.00166	59.9006	0.998343
		63	1.2	0.0190588		600.527	600.658	600.731	601.703	1.17587		14.5711	0.13066	0.0738	0.97141	1.17587	51.026	0.850434
		63	1.2	0.0353768		601.703	601.734	601.847	603.084	-0.112805		27.0467	0.03111	0.11281	1.23726	1.38118	43.4411	0.724019
		63	1.2	0.0192192		603.078	603.177	603.277	604.098	0.199089		14.6937	0.09955	0.92078	0.82124	0.19909	301.371	5.02285
		63	1.2	0.0138858		604.036	604.123	604.192	605.199	0.155538		10.6161	0.0871	1.07632	1.00788	0.15554	385.753	6.42921
		63	1.2	0.0189071		605.193	605.243	605.338	606.245	0.144636		14.4551	0.04977	1.00167	0.9068	0.14464	414.823	6.91372
		63	1.2	0.0208305		606.226	606.282	606.36	607.321	1.09499		15.9256	0.05599	0.07807	0.96093	1.09499	54.795	0.91325
		63	1.2	0.0149905		607.327	607.377	607.479	608.298	0.152041		11.4607	0.04977	0.92079	0.81852	0.15204	394.633	6.57722
		63	1.2	0.087802		608.291	608.443	608.341	609.299	0.855916		67.1275	0.15198	0.04978	0.95811	0.85591	70.1008	1.16835
		63	1.2	0.0212192		609.293	609.38	609.461	610.276	0.167981		16.2227	0.0871	0.8959	0.81502	0.16798	357.185	5.95309
		63	1.2	0.0161473		610.251	610.295	610.374	611.265	0.122664		12.3452	0.04355	0.97056	0.89145	0.12266	489.157	8.15262
		63	1.2	0.0151073		611.247	611.29	611.336	612.199	0.089007		11.55	0.04355	0.90835	0.86289	0.08901	674.082	11.2347
		63	1.2	0.0206628		612.186	612.255	612.347	613.318	1.13232		15.7974	0.06844	0.09223	0.97165	1.13232	52.9886	0.883143
		63	1.2	0.0137569		613.318	613.368	613.45	614.258	0.131835		10.5176	0.04977	0.88968	0.80761	0.13184	455.097	7.58495
		63	1.2	0.0184601		614.27	614.364	614.42	615.26	0.149317		14.1134	0.09333	0.8959	0.83991	0.14932	401.822	6.69703
		63	1.2	0.012886		615.303	615.364	615.44	616.392	1.02812		9.85178	0.06065	0.13687	0.9519	1.02812	58.3589	0.972649
		63	1.2	0.0189618		616.392	616.442	616.467	617.331	0.0746584		14.4969	0.04977	0.88968	0.86479	0.07466	803.643	13.3941
		63	1.2	0.015714		617.344	617.394	617.47	618.289	0.126665		12.0139	0.04977	0.8959	0.819	0.12667	473.672	7.89453
		63	1.2	0.0243586		618.296	618.389	618.445	619.216	0.149317		18.6229	0.09332	0.82746	0.77147	0.14931	401.849	6.69748
		63	1.2	0.0147563		619.26	619.291	619.4	620.243	0.139558		11.2817	0.03111	0.95189	0.84344	0.13956	429.923	7.16538
		63	1.3	0.0201498		820.807	820.881	820.919	821.752	0.112264		15.4051	0.07466	0.87101	0.83341	0.11226	534.474	8.90789
		63	1.3	0.0231743		821.796	821.839	821.889	822.729	0.093323		17.7175	0.04355	0.88968	0.83991	0.09332	642.949	10.7158
		63	1.3	0.0205048		822.735	822.791	822.822	823.724	0.0871014		15.6766	0.056	0.93323	0.90213	0.0871	688.863	11.4811
		63	1.3	0.02132		823.836	823.936	823.986	825.106	0.149317		16.2998	0.09955	1.16965	1.11988	0.14932	401.822	6.69703
		63	1.3	0.0178202		825.05	825.075	825.106	826.064	0.0559938		13.6241	0.02489	0.98922	0.95811	0.056	1071.43	17.8571
		63	1.3	0.0180075		825.995	826.026	826.12	826.978	0.124431		13.7673	0.03111	0.9519	0.85858	0.12443	482.199	8.03665
		63	1.3	0.0180461		826.966	827.084	827.247	828.024	1.05766		13.7968	0.11821	0.16259	0.77686	1.05766	56.729	0.945483
		63	1.3	0.019431		827.959	828.055	828.2	828.994	1.03476		14.8556	0.09531	0.14534	0.79411	1.03476	57.9845	0.966408
		63	1.3	0.0178193		829	829.038	829.094	830.002	0.0933565		13.6234	0.03733	0.96434	0.90831	0.09336	642.674	10.7112
		63	1.3	0.139459		830.002	830.076	830.12	830.96	0.958116		106.621	0.07358	0.04463	0.83991	0.95812	62.6226	1.04371
		63	1.3	0.0637815		830.997	831.047	831.085	832.043	1.04522		48.763	0.04978	0.03733	0.95811	1.04522	57.4042	0.956736
		63	1.3	0.0217216		832.03	832.13	832.167	832.963	0.93323		16.6068	0.09954	0.03733	0.79636	0.93323	64.2928	1.07155
		63	1.3	0.0190325		832.97	833.088	833.163	833.94	0.192867		14.551	0.11821	0.85235	0.77769	0.19287	311.09	5.18484
		63	1.3	0.0175348		833.928	834.009	834.108	834.873	0.180424		13.406	0.08088	0.86479	0.76525	0.18042	332.557	5.54262
		63	1.3	0.022328		834.886	834.985	835.06	835.825	0.174203		17.0705	0.09955	0.8399	0.76525	0.1742	344.432	5.74053
		63	1.3	0.0152833		835.838	835.888	835.968	836.983	0.130632		11.6846	0.04977	1.09499	1.01413	0.13063	459.313	7.65521
		63	1.3	0.019276		836.964	837.082	837.138	837.829	0.174203		14.7371	0.11821	0.74659	0.69059	0.17421	344.412	5.7402
		63	1.3	0.136543		837.934	838.04	838.097	838.893	0.958116		104.392	0.16213	0.05636	0.79599	0.95812	62.6226	1.04371
[truncated: 4,132 more rows]

## Sheet: Thyroarytenoid Male
MALE	Protocol		RAW	Amplitude		ThAr						Normalized	Amplitude	ThAr				Average	ThAr				SD	ThAr
[truncated: 5,273 more rows]

[truncated: 1 more sheets: Thyroarytenoid Female]
